# Supplementary material for: Xrp1 genetically interacts with the ALS-associated FUS orthologue caz and mediates its toxicity
Source: J Cell Biol. 2018 Nov 5;217(11):3947–64. doi: 10.1083/jcb.201802151 (PMC6219715; doi:10.1083/jcb.201802151)
Supplement: Table S2 (XLS) [file JCB_201802151_TableS2.xlsx]

## Sheet: Sheet1
Table S2. Xrp1Long-interacting proteins ranked according to fold enrichment.
Protein and gene names, molecular functions, fold enrichment, and molecular processes are listed. Proteins with red font color were also identified as Xrp1Short-interacting proteins.
Protein names	Gene names	Molecular functions	fold enrichment	process 1	process 2
Stonewall	stwl	DNA binding; involved in negative regulation of transcription and chromatin organization	6.19063	transcription	chromatin organization
Mitochondrial single-stranded DNA-binding protein	mtSSB	single-stranded DNA binding; involved in mitochondrial genome maintenance and DNA replication	5.73353	DNA metabolism
Inverted repeat binding protein 18 kDa	Irbp18	DNA binding protein know to heterodimerize with Xrp1; involved in DNA break repair	5.67503	DNA repair
Klaroid, isoform A	koi	possibly involved in double-strand break repair via homologous recombination	5.37519	DNA repair
Replication protein A2	RPA2	predicted to be DNA binding; possibly involved in DNA recombination, repair and replication	5.28857	DNA metabolism
Slender lobes	sle	unknown	5.17284
Zinc finger protein CG2199	CG2199	nucleic acid binding, metal ion binding	5.01404	transcription
Germ line transcription factor 1	Gnf1	DNA binding; possibly involved in DNA replication and repair	4.66722	DNA metabolism
Megator	Mtor	chromatin-binding nucleoporin; involved in positive regulation of transcription	4.56128	transcription
CG5787, isoform A	CG5787	unknown	4.54589
Host cell factor	Hcf	chromatin binding, contributes to histone acetyltransferase activity; involved in histone acetylation, chromatin remodeling and regulation of transcription	4.52654	chromatin organization
Mitochondrial transcription factor A, isoform B	TFAM	transcription factor activity, sequence-specific DNA binding	4.48836	transcription
Mushroom body defect, isoform H	mud	DNA binding	3.90245
CG30122, isoform C	CG30122	unknown	3.8464
FK506-binding protein 1	FK506-bp1	FK506 binding, juvenile hormone response element binding	3.80372	transcription
CG15784	CG15784	unknown	3.7735
Histone H2A variant	His2Av	DNA binding, protein heterodimerization activity; involved in cellular response to DNA damage	3.77208	DNA repair
ALG-2 interacting protein X	ALiX	predicted thiol-dependent ubiquitin-specific protease activity	3.65968
Muscle-specific protein 300kDa, isoform G	Msp300	actin binding protein	3.61816
Topoisomerase 2	Top2	DNA topoisomerase type II (ATP-hydrolyzing) activity, DNA binding, mRNA binding	3.61067	DNA metabolism
Replication protein A 70	RpA-70	single-stranded DNA-binding protein involved in DNA replication	3.5625	DNA metabolism
Ku80	Ku80	telomeric and damaged DNA binding; involved in double-strand break repair via nonhomologous end joining	3.54864	DNA repair
Heterogeneous nuclear ribonucleoprotein at 27C	Hrb27C	mRNA 3'-UTR binding, single-stranded DNA binding; involved in regulation of mRNA splicing and translation regulation	3.51311	RNA metabolism
Histone H3.3A	His3.3A	DNA binding, protein heterodimerization activity	3.46699	chromatin organization
Ballchen	ball	nuclear serine/threonine kinase that regulates chromatin organization through phosphorylation of baf, histone threonine kinase activity	3.40372	chromatin organization
Insulator binding factor 2	Ibf2	chromatin insulator sequence binding, protein heterodimerization activity; involved in regulation of gene expression	3.2714	transcription
CG42232	CG42232	unknown	3.2322
Abnormal spindle	asp	calmodulin binding, microtubule binding, myosin light chain binding; involved in actin filament reorganization during cell cycle	3.22603
Otefin	Ote	trascription factor binding, transcription corepressor activity	3.22578	transcription
Glycoprotein 210 kDA, isoform A	Gp210	unknown	3.12952
CG16812	CG16812	unknown	3.11268
Lamin B receptor	LBR	unknown	3.06963
CG14215	CG14215	unknown	3.03235
Lingerer	lig	putative RNA binding protein; positive regulation of transcription	2.9984	transcription
Histone H2A	His2A	DNA binding, protein heterodimerization activity	2.96243	chromatin organization
CG13117	CG13117	unknown	2.94557
Enhancer of yellow 1	e(y)1	component of the Transcription factor II D (TFIID) complex	2.91517	transcription
CG10077	CG10077	putative DEAD-box ATP-dependent RNA helicase	2.88938	RNA metabolism
CG3800	CG3800	CCHC-type zink finger containing protein; putative zinc ion and nucleic acid binding	2.86663
Kinesin-like protein at 67A, isoform A	Klp67A	microtubule motor activity	2.79595
Nucleoporin 98-96kD, isoform A	Nup98-96	encodes a precursor protein that is cleaved into Nup98 and Nup96, two integral parts of the nuclear pore	2.69496
CG7518, isoform H	CG7518	unknown	2.66806
Srp54	Srp54	mRNA binding protein involved in regulation of gene expression, transcriptional start site selection, alternative mRNA splicing and mRNA 3'-end processing	2.65265	RNA metabolism	transcription
CG13096	CG13096	predicted RNA binding protein	2.59993
Imitation SWI	Iswi	DNA helicase activity, DNA- and nucleosome-dependent ATPase activity	2.5976	DNA metabolism
Histone H1	His1	DNA binding nucleosome component	2.58847	chromatin organization
Nnp-1	Nnp-1	possibly involved in rRNA processing	2.53072	RNA metabolism
CG3548	CG3548	unknown	2.5178
Lethal (1) G0156	l(1)G0156	isocitrate dehydrogenase (NAD+) activity, NAD binding, magnesium ion binding	2.50859
CG4747	CG4747	predicted NAD binding, phosphogluconate dehydrogenase activity	2.47511
Belle	bel	ATP-dependent RNA helicase activity	2.46566	RNA metabolism
Recombination repair protein 1	Rrp1	3'-5' exonuclease activity, DNA-lysase activity, involved in cellular response to DNA damage	2.42764	DNA repair
Eukaryotic translation initiation factor 3 subunit a	eIF3-S10	predicted translation initiation factor activity	2.36837
Tumbleweed	tum	predicted GTPase activator activity	2.33932
Argonaute 2	AGO2	endoribonuclease activity, siRNA binding	2.33188	RNA metabolism
Pih1D1, isoform D	Pih1D1	unknown	2.31287
CG14442, isoform A	CG14442	unknown	2.3071
Coat Protein (coatomer) subunit alpha	alphaCOP	unknown	2.29304
Belphegor	bor	ATP binding, predicted AAA+ ATPase	2.29121
Histone H4	His4	DNA binding, protein heterodimerization activity	2.26423	chromatin organization
CG8677, isoform B	CG8677	dimerizes with Iswi to form a chromatin remodeling factor RSF (remodeling and spacing factor); heterochromatin remodeling involved in chromatin silencing	2.26418	chromatin organization
YT521-B	YT521-B	RNA binding protein involved in regulation of alternative mRNA splicing	2.24452	RNA metabolism
CG7194	CG7194	unknown	2.24289
Without children, isoform B	woc	chromatin binding factor involved in telomere capping and regulation of transcription	2.21353	transcription	DNA metabolism
Histone H2B	His2B	DNA binding, protein heterodimerization activity	2.17019	chromatin organization
Upf1	Upf1	putative RNA helicase involved in nonsense-mediated mRNA decay	2.1064	RNA metabolism
Reduction in Cnn dots 1, isoform E	Rcd1	predicted hydrolase activity	2.08284
Enhancer of bithorax	E(bx)	ligand-dependent nuclear receptor binding, lysine-acetylated and methylated histone binding; involved in chromatin organization and remodeling	2.04112	chromatin organization
CG6937	CG6937	predicted mRNA binding protein	2.03183
IGF-II mRNA-binding protein, isoform L/M	Imp	mRNA 3'-UTR binding protein, regulates the stability, translation and/or transport of its associated mRNAs	1.99118	RNA metabolism
Shuttle craft	stc	predicted transcription factor activity, sequence-specific DNA binding, zinc ion binding	1.98474	transcription
Ribosomal protein L13A	RpL13A	structural constituent of ribosome	1.97595
Ribosomal protein L24	RpL24	structural constituent of ribosome	1.96692
CG2926, isoform A	CG2926	PhD-type zinc finger protein involved in regulation of alternative mRNA splicing	1.94846	RNA metabolism
Dodeca-satellite-binding protein 1, isoform A	Dp1	mRNA 3'-UTR binding, satellite DNA binding, single-stranded DNA binding protein involved in heterochromatin assembly and regulation of translation	1.94578	chromatin organization	RNA metabolism
Lark	lark	RNA binding protein involved in regulation of translation and protein localization	1.92578	RNA metabolism
CG10139	CG10139	unknown	1.91968
cap binding protein 20	Cbp20	predicted mRNA binding, RNA cap binding protein involved in gene silencing by miRNA	1.9113	RNA metabolism
nucampholin	ncm	predicted component of the spliceosome, implicated in regulation of pre-mRNA splicing and assembly of the exon junction complex	1.88077	RNA metabolism
CG4806	CG4806	predicted mRNA binding protein	1.85546
Discs large 5	Dlg5	unknown	1.83576
Cell division cycle 5, isoform A	Cdc5	predicted DNA/RNA binding protein	1.82909
Topoisomerase 3-alpha	Top3alpha	type IA topoisomerase involved in disentangling DNA during homologous recombination, chromosome duplication and mitochondrial DNA replication	1.6977	DNA metabolism
Ribosomal protein S9	RpS9	structural constituent of ribosome	1.64892
Ribosomal protein L22	RpL22	structural constituent of ribosome	1.63811
Alpha-actinin, sarcomeric	Actn	actin cross-linking protein involved in muscle development	1.63105
Ribosomal protein L3	RpL3	structural constituent of ribosome	1.56002
Ribosomal protein L10Ab	RpL10Ab	predicted structural constituent of ribosome	1.55671
Relative of woc, isoform C	row	chromatin binding protein involved in regulation of transcription	1.53415	transcription
Hyperplastic discs	hyd	predicted ubiquitin-ubiquitin ligase activity	1.50367
Ribosomal protein S4	RpS4	structural constituent of ribosome	1.47152
Acinus, isoform A	Acn	predicted DNA/RNA binding protein involved in negative regulation of transposition and mRNA splicing	1.46057	DNA metabolism	RNA metabolism
Protein on ecdysone puffs	Pep	DNA/RNA binding protein involved in regulation of mRNA splicing	1.43147	RNA metabolism
CG8569	CG8569	unknown	1.42413
Kinesin-like protein Klp10A	Klp10A	MYND-type zinc finger protein of unknown function	1.3879
Heterochromatin protein 5, isoform B	HP5	unknown	1.38227
Chronologically inappropriate morphogenesis, isoform E	chinmo	putative BTB-zinc finger transcription factor	1.34303	transcription
Lamin	Lam	structural molecule involved in nuclear envelope organization and heterochromatin maintenance and silencing	1.32359	chromatin organization
Ribosomal protein S18	RpS18	structural constituent of ribosome	1.32036
Quaking related 58E-2, isoform A	qkr58E-2	predicted RNA binding protein	1.25105
X16 splicing factor	x16	mRNA binding protein involved in regulation of alternative mRNA splicing and transcriptional start site selection	1.13478	RNA metabolism	transcription
Pre-RNA processing factor 19	Prp19	predicted ubiquitin-protein transferase activity; involved in chromatin organization and regulation of alternative mRNA splicing	1.11828	chromatin organization	RNA metabolism
Ribosomal protein S5a; Ribosomal protein S5b	RpS5a;RpS5b	predicted structural constituent of ribosome	1.09592
La related protein	larp	unknown	1.06004
Refractory to sigma P	ref(2)P	predicted zinc ion binding protein involved in mitochondrion organization	0.995645
Myosin 31DF	Myo31DF	predicted ATP binding, motor activity	0.881932
interacting with both long and short isoform
selectively interacting with long isoform, not with short
