# Supplementary material for: Xrp1 genetically interacts with the ALS-associated FUS orthologue caz and mediates its toxicity
Source: J Cell Biol. 2018 Nov 5;217(11):3947–64. doi: 10.1083/jcb.201802151 (PMC6219715; doi:10.1083/jcb.201802151)
Supplement: Table S3 (XLS) [file JCB_201802151_TableS3.xlsx]

## Sheet: Sheet1
Table S3. Xrp1Short-interacting proteins ranked according to fold enrichment.
Protein and gene names, molecular functions, fold enrichment, and molecular processes are listed. Proteins with red font color were also identified as Xrp1Long-interacting proteins.
Protein names	Gene names	Molecular function	fold enrichment	Process
Klaroid, isoform A	koi	possibly involved in double-strand break repair via homologous recombination	5.30962
Replication protein A2	RPA2	predicted to be DNA binding; possibly involved in DNA recombination, repair and replication	5.03455
Stonewall	stwl	DNA binding; involved in negative regulation of transcription and chromatin organization	5.0172
Mitochondrial single-stranded DNA-binding protein	mtSSB	single-stranded DNA binding; involved in mitochondrial genome maintenance and DNA replication	4.99405
Mitochondrial transcription factor A, isoform B	TFAM	transcription factor activity, sequence-specific DNA binding	4.72754
Ribosomal protein L30	RpL30	structural constituent of ribosome	4.54808
Zinc finger protein CG2199	CG2199	nucleic acid binding, metal ion binding	4.52083
CG5787, isoform A	CG5787	unknown	4.3737
Germ line transcription factor 1	Gnf1	DNA binding; possibly involved in DNA replication and repair	4.13572
Megator	Mtor	chromatin-binding nucleoporin; involved in positive regulation of transcription	4.11691
Replication protein A 70	RpA-70	single-stranded DNA-binding protein involved in DNA replication	3.91478
Mushroom body defect, isoform H	mud	DNA binding	3.85715
CG30122, isoform C	CG30122	unknown	3.82906
Histone H2A variant	His2Av	DNA binding, protein heterodimerization activity; involved in cellular response to DNA damage	3.73792
Muscle-specific protein 300kDa, isoform G	Msp300	actin binding protein	3.72313
Topoisomerase 2	Top2	DNA topoisomerase type II (ATP-hydrolyzing) activity, DNA binding, mRNA binding	3.24184
Histone H1	His1	DNA binding nucleosome component	3.18346
Otefin	Ote	trascription factor binding, transcription corepressor activity	3.08216
Tudor domain containing 3	Tdrd3	RNA binding, involved in mRNA processing	2.89808	RNA metabolism
Lamin B receptor	LBR	unknown	2.77341
Lethal (1) G0156	l(1)G0156	isocitrate dehydrogenase (NAD+) activity, NAD binding, magnesium ion binding	2.71009
Recombination repair protein 1	Rrp1	3'-5' exonuclease activity, DNA-lysase activity, involved in cellular response to DNA damage	2.67204
Ribosomal protein S18	RpS18	structural constituent of ribosome	2.60492
Imitation SWI	Iswi	DNA helicase activity, DNA- and nucleosome-dependent ATPase activity	2.52466
Histone H2B	His2B	DNA binding, protein heterodimerization activity	2.49703
Topoisomerase 1	Top1	DNA topoisomerase type I activity, DNA binding	2.4637	DNA metabolism
Belphegor	bor	ATP binding, predicted AAA+ ATPase	2.34588
Ribosomal protein S9	RpS9	structural constituent of ribosome	2.29525
CG3548	CG3548	unknown	2.19789
UDP-glucose 4-epimerase	Gale	UDP-glucose 4-epimerase activity; UDP-N-acetylglucosamine 4-epimerase activity	2.13787
Novel nucleolar protein 3	Non3	unknown	2.08943
Shuttle craft	stc	predicted transcription factor activity, sequence-specific DNA binding, zinc ion binding	1.97863
Ribosomal protein L24	RpL24	structural constituent of ribosome	1.91454
Ribosomal protein S4	RpS4	structural constituent of ribosome	1.85407
Argonaute 2	AGO2	endoribonuclease activity, siRNA binding	1.71996
Ribosomal protein L22	RpL22	structural constituent of ribosome	1.67344
Discs large 5	Dlg5	unknown	1.60543
CG13096	CG13096	predicted RNA binding protein	1.54905
Ribosomal protein S3	RpS3	structural constituent of ribosome	1.46701
Ribosomal protein L19	RpL19	structural constituent of ribosome	1.22745
interacting with both long and short isoform
selectively interacting with short isoform, not with long
