# Supplementary material for: Xrp1 genetically interacts with the ALS-associated FUS orthologue caz and mediates its toxicity
Source: J Cell Biol. 2018 Nov 5;217(11):3947–64. doi: 10.1083/jcb.201802151 (PMC6219715; doi:10.1083/jcb.201802151)
Supplement: Table S4 (XLS) [file JCB_201802151_TableS4.xlsx]

## Sheet: Sheet1
Table S4. Caz-interacting proteins ranked according to fold enrichment.
Protein and gene names, molecular functions, and fold enrichment are listed. Color codes indicate which of the caz-interacting proteins were also identified as Xrp1-interacting proteins. Molecular functions labeled with green fill color belong to the broader class of “gene expression regulation.”
Protein name	Gene name	Molecular functions	fold enrichment
CG10077	CG10077	putative DEAD-box ATP-dependent RNA helicase	7.36		Xrp1 Long
Belle	bel	ATP-dependent RNA helicase activity	7.17
CG5787, isoform A	CG5787	unknown	6.07		Xrp1 short
Fragile X mental retardation syndrome-related protein 1	Fmr1	mRNA binding and self-associating protein involved in mRNA trafficking and negative regulation of translation	5.88
Arouser, isoform A	aru	SH3 adaptor protein that interacts with Egfr and PI3K pathways	5.42		Xrp1 L&S
Sh3β	Sh3β	unknown	4.75
Heterogeneous nuclear ribonucleoprotein at 27C	Hrb27C	mRNA 3'-UTR binding, single-stranded DNA binding; involved in regulation of mRNA splicing and translation regulation	4.74
Sterile20-like kinase, isoform B	slik	protein serine/threonine kinase activity	4.7
Slender lobes	sle	unknown	4.63
Mitochondrial transcription factor A, isoform B	TFAM	transcription factor activity, sequence-specific DNA binding	4.49
Mitochondrial single-stranded DNA-binding protein	mtSSB	single-stranded DNA binding; involved in mitochondrial genome maintenance and DNA replication	4.47
Pih1D1, isoform D	Pih1D1	unknown	4.43
Ribosomal protein L30	RpL30	structural constituent of ribosome	4.2
RNA-binding protein 1	Rbp1	mRNA binding protein involved in mRNA splicing, mRNA 3'-end processing, and regulation of transcriptional start site selection	4.19
Scrawny	scny	thiol-dependent ubiquitin-specific protease activity, involved in histone H2B conserved C-terminal lysine deubiquitination	4.13
CG9684	CG9684	TDRD1 family protein predicted to have a role in the piRNA pathway	4.06
CG7194	CG7194	unknown	4.02
CG4806	CG4806	predicted mRNA binding protein	4.01
Stonewall	stwl	DNA binding; involved in negative regulation of transcription and chromatin organization	3.92
Tudor domain containing 3	Tdrd3	RNA binding, involved in mRNA processing	3.77
Reduction in Cnn dots 1, isoform E	Rcd1	predicted hydrolase activity	3.72
CG30122, isoform C	CG30122	unknown	3.7
Non-specific lethal 1, isoform M	nsl1	core promoter binding protein involved in positive regulation of transcription	3.66
Lingerer	lig	putative RNA binding protein; positive regulation of transcription	3.5
Protein on ecdysone puffs	Pep	DNA/RNA binding protein involved in regulation of mRNA splicing	3.42
CG11583	CG11583	predicted rRNA binding protein, predicted to be involved in ribosomal large subunit assembly	3.41
CG12288	CG12288	predicted mRNA binding protein	3.4
Recombination repair protein 1	Rrp1	3'-5' exonuclease activity, DNA-lysase activity, involved in cellular response to DNA damage	3.38
ALG-2 interacting protein X	ALiX	predicted thiol-dependent ubiquitin-specific protease activity	3.37
CG8569	CG8569	unknown	3.27
Abnormal spindle	asp	calmodulin binding, microtubule binding, myosin light chain binding; involved in actin filament reorganization during cell cycle	3.19
CG3800	CG3800	CCHC-type zink finger containing protein; putative zinc ion and nucleic acid binding	3.13
CG7518, isoform H	CG7518	unknown	3.11
Ribosomal protein S5a; Ribosomal protein S5b	RpS5a;RpS5b	predicted structural constituent of ribosome	3.08
Srp54	Srp54	mRNA binding protein involved in regulation of gene expression, transcriptional start site selection, alternative mRNA splicing and mRNA 3'-end processing	3.03
Nuclear polyadenosine RNA-binding 2	Nab2	zinc-finger poly(A) RNA binding protein involved in negative regulation of mRNA polyadenylation	2.99
Small ribonucleoprotein particle U1 subunit 70 kDa	snRNP-U1-70K	mRNA binding protein component of the U1 snRNP, which combines with other snRNPs on the pre-mRNA to assemble a spliceosome	2.92
Histone H2A variant	His2Av	DNA binding, protein heterodimerization activity; involved in cellular response to DNA damage	2.85
Cell division cycle 5, isoform A	Cdc5	predicted DNA/RNA binding protein	2.77
Argonaute 2	AGO2	endoribonuclease activity, siRNA binding	2.73
Replication protein A2	RPA2	predicted to be DNA binding; possibly involved in DNA recombination, repair and replication	2.69
Kinesin-like protein at 67A, isoform A	Klp67A	microtubule motor activity	2.64
CG14215	CG14215	unknown	2.63
ypsilon schachtel	yps	predicted DNA/RNA binding protein	2.58
YT521-B	YT521-B	RNA binding protein involved in regulation of alternative mRNA splicing	2.58
Novel nucleolar protein 3	Non3	unknown	2.51
Precursor RNA processing 3, isoform A	Prp3	predicted poly(A) RNA binding protein, involved in regulation of chromatin silencing	2.48
Upf1	Upf1	putative RNA helicase involved in nonsense-mediated mRNA decay	2.47
yantar	ytr	predicted mRNA binding protein	2.74
CG13096	CG13096	predicted RNA binding protein	2.46
Ribosomal protein L3	RpL3	structural constituent of ribosome	2.41
Ribosomal protein S18	RpS18	structural constituent of ribosome	2.37
IGF-II mRNA-binding protein, isoform L	Imp	mRNA 3'-UTR binding protein, regulates the stability, translation and/or transport of its associated mRNAs	2.33
CG5645	CG5645	unknown	2.28
Trailer hitch, isoform H	tral	involved in actin and microtubule cytoskeleton organization	2.28
Heterochromatin protein 5, isoform B	HP5	unknown	2.25
X16 splicing factor	x16	mRNA binding protein involved in regulation of alternative mRNA splicing and transcriptional start site selection	2.23
Insulator binding factor 2	Ibf2	chromatin insulator sequence binding, protein heterodimerization activity; involved in regulation of gene expression	2.21
CG6937	CG6937	predicted mRNA binding protein	2.13
Ribosomal protein S2	RpS2	structural constituent of ribosome	2.13
Ribosomal protein S14a	RpS14a	structural constituent of ribosome	2.12
Bicoid interacting protein 1	Bin1	interacts with sequence-specific transcription factors to help recruit the Sin3A-HDAC1 histone deacetylase co-repressor complex to target genes	2.09
Regulator of chromosome condensation 1	Rcc1	guanyl-nucleotide exchange factor for Ran; promotes nucleo-cytoplasmic shuttling of specific proteins; binds chromatin and regulates chromatin condensation	2.07
Ribosomal protein L24	RpL24	structural constituent of ribosome	2.07
Topoisomerase 2	Top2	DNA topoisomerase type II (ATP-hydrolyzing) activity, DNA binding, mRNA binding	2.05
Ribosomal protein L10Ab	RpL10Ab	predicted structural constituent of ribosome	2.02
D19A	D19A	predicted Zinc finger nucleic acid binding protein	1.93
Acinus, isoform A	Acn	predicted DNA/RNA binding protein involved in negative regulation of transposition and mRNA splicing	1.9
CG2926, isoform A	CG2926	PhD-type zinc finger protein involved in regulation of alternative mRNA splicing	1.85
Lethal (1) G0156	l(1)G0156	isocitrate dehydrogenase (NAD+) activity, NAD binding, magnesium ion binding	1.81
Relative of woc, isoform C	row	chromatin binding protein involved in regulation of transcription	1.81
CG9775, isoform A	CG9775	unknown	1.8
CG32344	CG32344	predicted ATP-dependent RNA helicase	1.76
Ribosomal protein S3A	RpS3A	predicted structural constituent of ribosome	1.75
Cyclin-dependent kinase 12	Cdk12	predicted cyclin-dependent protein serine/threonine kinase with RNA polymerase II carboxy-terminal domain kinase activity	1.73
Ribosomal protein L13A	RpL13A	structural constituent of ribosome	1.73
Nnp-1	Nnp-1	possibly involved in rRNA processing	1.71
Ribosomal protein S15	RpS15	predicted structural constituent of ribosome	1.71
Something that sticks like glue, isoform A	snama	Zinc finger protein with predicted nucleic acid binding activity and ubiquitin-protein transferase activity	1.7
Ribosomal protein L22	RpL22	structural constituent of ribosome	1.67
La related protein	larp	unknown	1.66
Replication protein A 70	RpA-70	single-stranded DNA-binding protein involved in DNA replication	1.64
Alpha-actinin, sarcomeric	Actn	actin cross-linking protein involved in muscle development	1.6
Dodeca-satellite-binding protein 1, isoform A	Dp1	mRNA 3'-UTR binding, satellite DNA binding, single-stranded DNA binding protein involved in heterochromatin assembly and regulation of translation	1.54
Ribosomal protein L4	RpL4	structural constituent of ribosome	1.38
CG5316	CG5316	predicted damaged DNA binding protein with predicted DNA 5'-adenosine monophosphate hydrolase activity	1.38
Ribosomal protein L19	RpL19	structural constituent of ribosome	1.36
Ribosomal protein S4	RpS4	structural constituent of ribosome	1
