# Supplementary material for: Xrp1 genetically interacts with the ALS-associated FUS orthologue caz and mediates its toxicity
Source: J Cell Biol. 2018 Nov 5;217(11):3947–64. doi: 10.1083/jcb.201802151 (PMC6219715; doi:10.1083/jcb.201802151)
Supplement: Table S5 (XLS) [file JCB_201802151_TableS5.xlsx]

## Sheet: all_results
																																													Table S5. List of RNA-seq results for each gene from the DESeq2 analysis.
																																													Provided are the mean of normalized counts across all conditions (baseMean); moderated log2-fold changes in counts between each condition (log2FC); the standard error of log2-fold changes (log2FCSE); multiple testing adjusted P values for each comparison (padj); reads per kilobase of transcript per million mapped readsRPKM for each replicate (rpkm); and size- factor– normalized read counts for ea…
gene_id	baseMean	gene_symbol	Caz_KO-w1118_log2FC	Caz_KO-w1118_log2FCSE	Caz_KO-w1118_padj	Xrp1_KO_het-w1118_log2FC	Xrp1_KO_het-w1118_log2FCSE	Xrp1_KO_het-w1118_padj	Caz_KO_Xrp1_KO_het-Caz_KO_log2FC	Caz_KO_Xrp1_KO_het-Caz_KO_log2FCSE	Caz_KO_Xrp1_KO_het-Caz_KO_padj	Caz_KO_Xrp1_KO_het-Xrp1_KO_het_log2FC	Caz_KO_Xrp1_KO_het-Xrp1_KO_het_log2FCSE	Caz_KO_Xrp1_KO_het-Xrp1_KO_het_padj	Caz_KO_Xrp1_KO_het-w1118_log2FC	Caz_KO_Xrp1_KO_het-w1118_log2FCSE	Caz_KO_Xrp1_KO_het-w1118_padj	rpkm_w1118_1	rpkm_w1118_2	rpkm_w1118_3	rpkm_Caz_KO_1	rpkm_Caz_KO_2	rpkm_Caz_KO_3	rpkm_Xrp1_KO_het_1	rpkm_Xrp1_KO_het_2	rpkm_Xrp1_KO_het_3	rpkm_Xrp1_KO_het_4	rpkm_Xrp1_KO_het_5	rpkm_Caz_KO_Xrp1_KO_het_1	rpkm_Caz_KO_Xrp1_KO_het_2	rpkm_Caz_KO_Xrp1_KO_het_3	norm_count_w1118_1	norm_count_w1118_2	norm_count_w1118_3	norm_count_Caz_KO_1	norm_count_Caz_KO_2	norm_count_Caz_KO_3	norm_count_Xrp1_KO_het_1	norm_count_Xrp1_KO_het_2	norm_count_Xrp1_KO_het_3	norm_count_Xrp1_KO_het_4	norm_count_Xrp1_KO_het_5	norm_count_Caz_KO_Xrp1_KO_het_1	norm_count_Caz_KO_Xrp1_KO_het_2	norm_count_Caz_KO_Xrp1_KO_het_3
FBgn0000003	0	7SLRNA:CR32864																0	0	0	0	0	0	0	0	0	0	0	0	0	0	0	0	0	0	0	0	0	0	0	0	0	0	0	0
FBgn0000008	529.24	a	-0.216691	0.111371	0.1312	-0.0759608	0.182956	0.863277	0.117136	0.108665	0.459454	-0.00523479	0.177568	0.992793	-0.0926041	0.102535	0.736773	10.392	10.5443	9.61109	8.7115	9.19978	9.06537	10.6209	7.91069	9.06744	12.9425	7.50869	10.053	9.31517	9.19275	574.032	582.445	530.898	481.206	508.178	500.753	586.679	436.971	500.868	714.916	414.765	555.306	514.551	507.789
FBgn0000014	333.368	abd-A	0.333639	0.194622	0.19542	-0.033026	0.185397	0.941655	-0.157904	0.237871	0.673888	0.179021	0.215929	0.763282	0.116159	0.170644	0.813787	5.20042	5.6807	5.59977	5.76666	9.26006	6.60675	4.06038	4.58527	7.0271	5.63858	5.48184	4.61853	8.93559	5.0582	290.604	317.442	312.92	322.246	517.46	369.191	226.897	256.229	392.68	315.088	306.33	258.087	499.328	282.656
FBgn0000015	77.3263	Abd-B	0.31822	0.249344	0.36396	0.0255872	0.300516	0.973154	-0.132649	0.25185	0.747817	0.0923671	0.27898	0.918116	0.118658	0.178009	0.818695	0.559174	0.552653	0.628137	0.638203	0.945142	0.695161	0.458369	0.671667	0.824361	0.128974	0.901364	0.557633	0.877372	0.560599	67.2694	66.4849	75.5657	76.7767	113.702	83.6288	55.1424	80.8024	99.1718	15.5157	108.435	67.084	105.549	67.4408
FBgn0000017	3668.03	Abl	0.144451	0.132801	0.448183	-0.161462	0.151111	0.604066	-0.235951	0.0875928	0.0281291	0.0862115	0.132075	0.823521	-0.083217	0.111657	0.789113	26.2378	33.8794	26.0068	30.2689	34.7562	33.117	26.3472	20.6395	23.7816	30.2235	26.3509	27.3056	27.9971	25.7214	3431.64	4431.08	3401.43	3958.86	4545.75	4331.36	3445.95	2699.44	3110.39	3952.93	3446.44	3571.29	3661.74	3364.1
FBgn0000018	140.887	abo	-0.189889	0.182506	0.47066	-0.0107244	0.170019	0.980671	0.0339744	0.179951	0.913639	-0.126355	0.167053	0.784835	-0.13075	0.145754	0.738299	8.23234	8.03197	7.99217	7.20756	6.59223	7.91204	8.98845	7.02836	7.71667	7.69428	8.63943	7.68636	7.31901	6.71882	150.683	147.016	146.287	131.926	120.663	144.821	164.523	128.646	141.245	140.835	158.135	140.69	133.966	122.98
FBgn0000022	74.3003	ac	-0.259466	0.395933	0.671615	0.504456	0.294064	0.366126	0.27561	0.324023	0.575072	-0.478134	0.269346	0.380979	0.0113021	0.18304	0.990231	4.314	9.50821	5.69513	8.89964	2.60418	4.25126	6.28029	15.2274	14.3472	4.71999	15.4533	7.56852	5.3153	6.9963	40.3616	88.9586	53.2835	83.2648	24.3647	39.7747	58.7583	142.467	134.232	44.1601	144.58	70.8109	49.7298	65.4572
FBgn0000024	1910.39	Ace	-0.740166	0.1766	0.000211315	-0.100198	0.145468	0.759851	0.611027	0.145061	0.000226686	-0.0159278	0.125233	0.970044	-0.111502	0.138515	0.771101	22.0371	31.4127	22.6485	12.934	17.8231	15.1596	25.7237	21.7192	21.4951	25.1547	23.7383	23.2261	26.4265	19.8818	1905.07	2715.58	1957.93	1118.13	1540.78	1310.53	2223.77	1877.59	1858.22	2174.59	2052.14	2007.86	2284.53	1718.75
FBgn0000028	129.047	acj6	-0.486332	0.267898	0.164161	-0.266053	0.202653	0.511968	0.17479	0.252021	0.659269	-0.0193689	0.2031	0.977924	-0.240431	0.165607	0.505364	2.93495	3.93369	3.49141	1.88878	3.46304	2.00685	3.57759	2.91484	2.63562	2.6916	2.1777	2.47201	3.38829	2.36821	132.745	177.917	157.913	85.4276	156.63	90.7679	161.811	131.836	119.206	121.739	98.4954	111.807	153.249	107.112
FBgn0000032	407.128	Acph-1	0.3696	0.12506	0.0133219	0.10856	0.133485	0.70896	-0.237561	0.134044	0.180831	0.0256282	0.13801	0.955828	0.113001	0.121503	0.725877	17.4169	18.2742	17.0297	24.7163	21.687	23.9527	20.224	19.4098	19.5006	15.9517	19.9975	19.0401	17.152	21.6601	359.667	377.372	351.671	510.403	447.846	494.634	417.636	400.823	402.697	329.41	412.958	393.187	354.198	447.291
FBgn0000036	1319.17	nAChRalpha1	-0.0544264	0.202674	0.871987	-0.279607	0.174689	0.406872	-0.0497371	0.191815	0.879213	0.183589	0.174243	0.688139	-0.0986214	0.117913	0.760677	12.5084	11.8854	14.0962	8.98681	16.7166	12.3555	11.6907	9.33664	9.07298	7.98815	13.7986	11.3539	13.8649	10.499	1407.28	1337.19	1585.91	1011.07	1880.72	1390.07	1315.28	1050.43	1020.77	898.718	1552.43	1277.39	1559.89	1181.21
FBgn0000037	381.296	mAChR-A	0.195946	0.214002	0.53266	-0.485867	0.227087	0.239182	-0.498475	0.188437	0.0313369	0.214123	0.215999	0.706814	-0.25453	0.153112	0.415185	8.34534	6.07351	9.08402	7.07229	11.3821	9.47078	7.39834	5.41677	5.7914	3.01882	4.62015	5.21829	7.29767	6.25345	461.917	336.17	502.803	391.453	630.001	524.21	409.5	299.82	320.555	167.092	255.727	288.834	403.928	346.13
FBgn0000038	416.985	nAChRbeta1	0.216493	0.246609	0.551998	-0.194351	0.186452	0.61445	-0.456052	0.213492	0.0949644	-0.0372972	0.170177	0.948238	-0.197932	0.160821	0.60485	16.0803	10.4617	16.4109	12.0812	22.8273	17.108	15.73	11.1073	12.248	11.0922	11.4654	9.79526	14.3489	11.636	487.927	317.442	497.959	366.582	692.653	519.111	477.298	337.031	371.644	336.572	347.897	297.219	435.39	353.072
FBgn0000039	365.654	nAChRalpha2	0.249577	0.195435	0.363506	-0.161156	0.18476	0.683419	-0.303929	0.151076	0.120058	0.121768	0.161659	0.785151	-0.043909	0.154264	0.932763	13.6634	18.9557	12.3714	16.6062	21.0568	17.8812	15.738	12.0489	14.8075	10.7325	12.9121	12.4719	16.1689	14.7825	332.759	461.649	301.294	404.429	512.819	435.482	383.285	293.44	360.625	261.38	314.462	303.741	393.779	360.015
FBgn0000042	58577	Act5C	-0.211933	0.0994063	0.0926864	-0.0379465	0.125948	0.900145	0.138681	0.0655857	0.0990909	-0.0233282	0.112069	0.95076	-0.0711234	0.0889029	0.771928	1911.9	2255.71	1884.11	1726.5	1825.3	1812.35	1973.93	1778.74	1766.23	1989.23	2306.27	1965.19	1928.82	1866.18	58091.2	68537.5	57246.8	52457.9	55459.8	55066.5	59975.9	54045.1	53664.9	60440.8	70073.6	59710.3	58605.1	56701.8
FBgn0000043	14204.8	Act42A	-0.738869	0.106139	7.35134e-11	-0.00385807	0.109083	0.987318	0.60472	0.0726922	6.82717e-15	-0.120808	0.0883958	0.562909	-0.129993	0.0933425	0.537919	928.079	1069.97	866.318	608.152	586.204	558.443	939.622	905.23	897.226	999.431	1020.26	885.12	888.03	835.22	15396.6	17750.5	14372	10089.1	9724.99	9264.44	15588.1	15017.6	14884.8	16580.3	16925.9	14683.9	14732.2	13856.1
FBgn0000044	543.159	Act57B	0.0324178	0.407268	0.964511	-0.690284	0.275848	0.156608	-0.889655	0.232417	0.000954161	0.000725756	0.239053	0.999338	-0.247517	0.161071	0.47446	35.2862	18.6327	71.7658	34.3657	50.0641	48.704	31.3493	20.3697	22.6093	22.3237	11.9698	12.7128	24.9257	27.2335	620.672	327.742	1262.34	604.481	880.609	856.686	551.424	358.295	397.689	392.667	210.545	223.613	438.434	479.028
FBgn0000045	6.94561	Act79B	2.3264	0.454613	3.47644e-06	-0.0257252	0.119145		-1.43264	0.369335	0.000800645	0.144509	0.131183		0.0522602	0.0634356		0.0542987	0.0566889	0	2.61857	0.702384	1.91398	0.0547254	0.0643642	0	0	0	0	0.0614404	0.360245	0.896925	0.936407	0	43.2545	11.6022	31.6158	0.903973	1.06319	0	0	0	0	1.01489	5.95066
FBgn0000046	120.799	Act87E	0.497864	0.288579	0.192037	-0.429922	0.250732	0.366186	-0.923511	0.21546	0.000170218	0.0768618	0.217109	0.911466	-0.250469	0.182214	0.545501	5.43634	4.2452	9.30915	7.72653	9.77649	11.2573	5.87997	4.34845	3.80092	3.99929	3.69584	3.58118	5.05112	5.22929	110.322	86.1494	188.914	156.797	198.398	228.45	119.324	88.2448	77.1336	81.1591	75.0011	72.6743	102.504	106.12
FBgn0000047	0.727856	Act88F	0.109529	0.170454		0.0970592	0.121264		0.141839	0.205065		0.0288874	0.143996		0.0422919	0.0436486		0	0	0	0.0664493	0	0	0.0555488	0.195998	0.0615563	0	0	0	0.12473	0.121889	0	0	0	1.08136	0	0	0.903973	3.18957	1.00174	0	0	0	2.02979	1.98355
FBgn0000052	860.146	ade2	0.295791	0.113552	0.0330361	-0.093804	0.180188	0.824777	-0.289573	0.0911151	0.0078606	0.107837	0.170836	0.829761	0.00479004	0.10131	0.990958	20.0443	16.4557	18.6737	23.8793	22.4662	23.5132	19.6024	13.7719	15.1458	22.6624	14.4215	18.1034	18.351	19.0948	906.792	744.443	844.786	1080.28	1016.36	1063.72	886.798	623.029	685.187	1025.23	652.419	818.983	830.184	863.837
FBgn0000053	1272.99	ade3	-0.420968	0.171988	0.0476938	-0.300925	0.183716	0.39267	0.221911	0.0972514	0.0707499	0.120872	0.155371	0.779044	-0.175778	0.138594	0.589011	36.6903	23.0408	32.8165	24.4789	23.5045	22.2921	31.2511	25.9424	22.1629	24.3503	18.8065	24.8169	27.0114	28.2671	1789.37	1123.69	1600.44	1193.82	1146.3	1087.17	1524.1	1265.2	1080.87	1187.55	917.182	1210.31	1317.33	1378.57
FBgn0000054	1155.25	Adf1	-0.36406	0.0888961	0.000306922	0.18286	0.0998296	0.327054	0.440374	0.0861468	4.73216e-06	-0.0958667	0.0945963	0.700659	0.0737901	0.0790145	0.725557	60.3646	63.7356	61.0867	50.4025	48.6452	48.5357	66.8441	76.7069	71.2912	70.1225	66.9169	65.5475	63.9384	66.5322	1108.6	1170.51	1121.86	925.646	893.372	891.361	1227.6	1408.73	1309.27	1287.8	1228.93	1203.78	1174.23	1221.87
FBgn0000055	0.344106	Adh	0.00739413	0.187128		0.00619804	0.0982868		-0.00299281	0.131003		-0.00331121	0.0822103		0.000485434	0.0313472		0	0.0407184	0	0.0470216	0	0	0.0786161	0	0	0	0	0	0	0.0431261	0	0.936407	0	1.08136	0	0	1.80795	0	0	0	0	0	0	0.991776
FBgn0000056	0	Adhr																0	0	0	0	0	0	0	0	0	0	0	0	0	0	0	0	0	0	0	0	0	0	0	0	0	0	0	0
FBgn0000057	308.371	adp	0.0880635	0.147206	0.702243	-0.0372459	0.138917	0.909557	-0.0195247	0.134997	0.934241	0.113448	0.130589	0.748959	0.0593496	0.126053	0.880777	12.8545	14.1014	11.7707	14.8502	13.0046	14.5292	13.3036	11.917	11.7424	12.714	13.1439	13.2336	12.7651	14.7655	300.47	329.615	275.137	347.117	303.978	339.615	310.967	278.556	274.475	297.186	307.233	309.332	298.379	345.138
FBgn0000061	325.357	al	-0.0271298	0.315594	0.962641	-0.0102631	0.211535	0.984246	0.342537	0.256514	0.338358	0.345305	0.177295	0.305673	0.276822	0.156439	0.368084	13.7268	22.0555	14.1431	24.8828	8.68927	16.6045	18.4462	16.906	21.3652	13.2784	12.6033	21.9957	20.5443	21.9602	252.933	406.401	260.605	458.497	160.111	305.959	339.894	311.515	393.682	244.671	232.232	405.299	378.556	404.645
FBgn0000063	260.67	ald	-0.245498	0.153602	0.234686	-0.221609	0.18486	0.557417	0.14744	0.13831	0.466106	0.139235	0.174537	0.773363	-0.0860587	0.130822	0.820009	12.8929	11.9172	14.946	11.0392	11.5256	11.7187	12.8286	8.46883	9.63021	13.0584	11.8723	11.6443	12.2191	13.3028	281.635	260.321	326.483	241.144	251.768	255.986	280.232	184.995	210.364	285.25	259.341	254.36	266.917	290.59
FBgn0000064	5547.56	Ald	0.249249	0.345835	0.634314	-0.586418	0.234634	0.156622	-0.312509	0.182623	0.19921	0.590908	0.195092	0.0569185	-0.014484	0.181184	0.987548	202.591	83.105	182.677	156.378	245.793	191.468	138.89	101.087	82.8711	83.8724	71.1044	114.935	183.719	159.986	7873.21	3229.67	7099.3	6077.25	9552.12	7440.93	5397.62	3928.49	3220.58	3259.49	2763.29	4466.67	7139.78	6217.44
FBgn0000071	2586.58	Ama	-0.211109	0.20477	0.475735	0.145904	0.179299	0.708771	0.23145	0.102016	0.0726459	-0.129965	0.118549	0.670797	0.0091672	0.152038	0.990548	108.419	174.833	100.174	120.746	99.9252	117.218	120.79	139.494	144.297	143.789	166.165	135.525	128.302	124.18	2152.62	3471.26	1988.93	2397.38	1983.98	2327.33	2398.24	2769.61	2864.96	2854.89	3299.14	2690.81	2547.38	2465.56
FBgn0000075	75.9947	amd	3.65954	0.295206	2.60501e-33	0.384229	0.299862	0.521959	-2.23579	0.305711	1.15083e-11	0.37452	0.280618	0.577228	0.3594	0.165018	0.211662	0.51386	0.70155	0.683118	12.4858	8.3344	14.5624	0.876443	0.56226	1.05952	1.15717	1.23452	0.615918	1.56543	2.53505	11.66	15.9189	15.5007	283.317	189.116	330.436	19.8874	12.7583	24.0416	26.2574	28.0125	13.9758	35.5213	57.523
FBgn0000077	96.7615	amx	0.023741	0.243817	0.956538	0.403696	0.232308	0.358676	0.0913643	0.221314	0.802884	-0.283528	0.220168	0.595359	0.0880998	0.167637	0.862872	5.44026	6.3897	5.20841	7.15522	5.11802	5.55328	4.85994	8.13419	8.28542	8.80223	9.77844	6.42195	5.45627	6.76752	78.9294	92.7043	75.5657	103.811	74.2543	80.5692	70.5099	118.014	120.208	127.706	141.87	93.1722	79.1618	98.1858
FBgn0000078	0.576664	Amy-d	0.0250643	0.288184		-0.000372927	0.127055		-0.0665536	0.173833		-0.0231195	0.0912352		-0.0117482	0.0408531		0.0547383	0.0571478	0	0.0659942	0.070807	0	0	0.0648852	0.122269	0	0	0.0568618	0	0	0.896925	0.936407	0	1.08136	1.16022	0	0	1.06319	2.00347	0	0	0.931722	0	0
FBgn0000079	1.87245	Amy-p	0.195628	0.347121		0.188737	0.19106		-0.0169421	0.281867		-0.125115	0.177757	0.806036	0.0330379	0.0651709		0	0.0550236	0.0569265	0.0635411	0.0681751	0.119855	0.0531177	0.0624734	0.0588623	0.771445	0	0.0547483	0.0596355	0.116554	0	0.936407	0.968791	1.08136	1.16022	2.03973	0.903973	1.06319	1.00174	13.1287	0	0.931722	1.01489	1.98355
FBgn0000083	3299.95	AnxB9	0.181372	0.0706633	0.0361713	0.289433	0.150267	0.298138	-0.175213	0.0838771	0.103875	-0.271761	0.147897	0.354931	0.00327175	0.0774767	0.99142	143.081	137.78	136.132	158.341	164.732	163.561	124.331	194.035	179.551	191.297	172.092	130.527	140.403	148.459	3026.23	2914.1	2879.25	3348.98	3484.15	3459.38	2629.66	4103.91	3797.58	4046.02	3639.81	2760.69	2969.58	3139.96
FBgn0000084	375.791	AnxB10	0.12401	0.195077	0.682836	0.0944476	0.228406	0.863696	-0.338143	0.138357	0.05005	-0.26777	0.210398	0.603128	-0.174578	0.149933	0.633333	25.5199	36.432	24.3665	35.8672	28.7254	32.5448	24.4415	39.0249	40.6271	18.5741	33.097	24.02	23.6116	26.6596	324.687	463.521	310.013	456.335	365.47	414.065	310.967	496.51	516.895	236.316	421.091	305.605	300.409	339.187
FBgn0000092	15.1682	CG2650	1.35375	0.41747	0.00575165	0.0261151	0.263063		-0.648074	0.347044	0.154419	0.223019	0.241233	0.732191	0.232575	0.156263	0.492286	0.954596	0.453007	0.937348	2.40641	2.24513	4.63779	0.962097	1.33729	1.84152	0	0.08743	1.08178	2.2585	1.34342	9.86618	4.68203	9.68791	24.8713	23.2045	47.9336	9.9437	13.8215	19.033	0	0.903628	11.1807	23.3426	13.8849
FBgn0000094	0.0759421	Anp				0.0451474	0.0842632					-0.0370159	0.0701608					0	0	0	0	0	0	0	0.279372	0	0	0	0	0	0	0	0	0	0	0	0	0	1.06319	0	0	0	0	0	0
FBgn0000097	2420.86	aop	-0.234369	0.100915	0.0628633	-0.0700781	0.141744	0.834554	0.187235	0.0933512	0.121212	0.0348087	0.136896	0.939585	-0.0463923	0.0711039	0.821608	43.9709	47.421	46.2406	43.9376	37.0505	39.0379	48.5726	38.9768	36.7958	52.5913	40.9706	45.0238	44.684	43.7909	2446.81	2638.79	2573.11	2444.96	2061.72	2172.31	2702.88	2168.91	2047.55	2926.5	2279.85	2505.4	2486.49	2436.79
FBgn0000100	21122.4	RpLP0	-0.0470624	0.0862711	0.73018	0.0638362	0.135233	0.842612	-0.0216955	0.0674162	0.848271	-0.11957	0.12777	0.729545	-0.0676042	0.0745738	0.735041	1671.01	1515.95	1460.62	1607.44	1500.83	1515.95	1514.15	1474.26	1568.99	2037.71	1518.9	1464.49	1506.46	1468.19	22641.1	20540.1	19790.5	21779.7	20335.2	20540.1	20515.7	19975.2	21258.8	27609.6	20580.1	19842.9	20411.6	19893
FBgn0000108	8369.82	Appl	-1.05703	0.164677	2.51489e-09	-0.307053	0.150472	0.263746	0.0948644	0.170478	0.733042	-0.596935	0.159879	0.0096002	-0.889333	0.11234	7.70275e-13	180.323	186.88	175.819	66.3683	108.389	86.9925	166.707	113.201	121.655	153.486	166.047	92.8939	104.911	75.6116	11743.4	12170.5	11450.1	4322.2	7058.8	5665.34	10856.7	7372.16	7922.72	9995.7	10813.7	6049.67	6832.27	4924.17
FBgn0000109	81.4226	Aprt	-0.222399	0.238774	0.524949	0.0641084	0.247329	0.913358	0.0721052	0.229842	0.852002	-0.176416	0.237878	0.790784	-0.111277	0.168564	0.819731	7.49083	8.5397	8.09103	7.6817	7.57364	5.77629	6.85547	12.1454	8.84698	9.50957	5.29144	8.13921	6.91725	6.56927	78.0325	88.9586	84.2848	80.0208	78.8952	60.172	71.4139	126.52	92.1596	99.0618	55.1213	84.7867	72.0575	68.4325
FBgn0000114	351.359	aret	-0.168785	0.195164	0.558968	-0.0602088	0.195235	0.897652	-0.102207	0.172989	0.714389	-0.181574	0.185311	0.710772	-0.249523	0.123226	0.266365	4.26516	5.31286	4.74097	3.26489	5.07935	4.68298	4.60572	4.76154	4.13346	3.12305	6.13861	3.79768	3.98348	3.99255	339.038	422.319	376.86	259.527	403.758	372.25	366.109	378.496	328.569	248.251	487.959	301.878	316.647	317.368
FBgn0000115	557.296	Arl1	-0.306942	0.163815	0.149444	0.365015	0.180977	0.270208	0.377038	0.147726	0.0390668	-0.283609	0.173514	0.442879	0.0683333	0.103396	0.819731	54.1923	60.7254	59.3046	55.3882	38.7399	49.4583	54.6181	88.2669	85.3264	63.8438	92.2611	64.1251	59.591	60.2611	477.164	534.688	522.179	487.694	341.106	435.482	480.914	777.192	751.301	562.146	812.361	564.623	524.7	530.6
FBgn0000116	13057.3	Argk	-0.657685	0.097811	3.55565e-10	-0.0586221	0.129268	0.8507	0.504125	0.0687017	9.76013e-12	-0.0810689	0.117705	0.810872	-0.148323	0.0887211	0.411173	411.299	450.698	371.738	273.466	265.337	261.223	394.454	331.709	377.766	454.529	411.845	364.473	384.177	360.556	14704.2	16112.8	13289.9	9776.59	9485.99	9338.89	14102	11858.8	13505.4	16249.7	14723.7	13030.1	13734.6	12890.1
FBgn0000117	11801.3	arm	-0.267077	0.122908	0.0856974	0.0107839	0.127916	0.973154	0.136268	0.0763492	0.177036	-0.130105	0.104407	0.614923	-0.124142	0.102527	0.613563	325.394	394.028	302.817	309.485	277.207	283.919	346.148	300.834	333.776	385.795	350.613	314.701	303.719	315.184	11832.2	14328	11011.3	11253.7	10080	10324.1	12586.9	10939.2	12137	14028.6	12749.3	11443.4	11044.1	11461
FBgn0000119	2451.48	arr	-0.593101	0.102596	1.06274e-07	-0.104116	0.126712	0.70494	0.499588	0.109911	5.90282e-05	0.0278022	0.129252	0.949205	-0.0848087	0.0902863	0.723339	44.1883	46.2401	43.6306	31.9156	27.1265	31.8097	49.4627	35.0639	39.2468	41.5758	41.9015	46.4635	40.522	39.2601	2715.89	2841.99	2681.61	1961.59	1667.24	1955.08	3040.06	2155.09	2412.18	2555.32	2575.34	2855.73	2490.55	2412.99
FBgn0000120	4.43444	Arr1	1.28881	0.452854	0.0178942	-0.0922765	0.211848		-1.1759	0.37016	0.00788984	0.0361449	0.177359		-0.0246234	0.0940633		0.0710094	0.14827	0.076699	0.642084	0.367419	0.605568	0.107351	0.126259	0.0793072	0	0	0.0737642	0.120523	0.0392593	1.79385	3.74563	1.93758	16.2204	9.28179	15.298	2.71192	3.18957	2.00347	0	0	1.86344	3.04468	0.991776
FBgn0000121	1.57202	Arr2	0.244359	0.377365		0.053231	0.152645		-0.140427	0.298511		-0.0323934	0.148997		0.0157107	0.0678466		0	0.0593273	0.122758	0.205533	0.0735075	0.12923	0.114545	0	0.444264	0	0	0.118061	0.0643	0.0628353	0	0.936407	1.93758	3.24408	1.16022	2.03973	1.80795	0	7.01215	0	0	1.86344	1.01489	0.991776
FBgn0000137	348.987	ase	-1.81828	0.235204	3.12463e-13	-0.0483373	0.158199	0.898384	1.70614	0.206913	1.18206e-14	-0.0297629	0.146411	0.951669	-0.0786641	0.136408	0.846329	18.0522	14.3901	19.2642	3.0095	5.56881	5.10079	18.8139	15.3521	14.0203	17.234	17.7133	16.9863	17.4792	14.0809	447.566	356.771	477.614	74.614	138.067	126.463	466.45	380.622	347.602	427.279	439.163	421.138	433.36	349.105
FBgn0000139	631.546	ash2	-0.249648	0.108316	0.0652791	-0.0434394	0.145367	0.900585	0.132491	0.112379	0.410001	-0.0571407	0.143625	0.904566	-0.108702	0.101249	0.668608	30.2865	28.0471	29.7818	26.0817	23.8626	26.0296	28.2253	23.965	26.0062	34.4395	29.6411	29.4186	25.7248	26.2261	690.633	639.566	679.123	594.749	544.145	593.561	643.629	546.48	593.027	785.334	675.914	670.84	586.609	598.041
FBgn0000140	1597.27	asp	-0.868337	0.166096	2.02131e-06	-0.351108	0.210125	0.379023	0.685228	0.0907739	2.16007e-12	0.18288	0.190624	0.717821	-0.173447	0.131684	0.567703	34.6479	23.6761	35.6412	18.2609	17.4755	16.0553	34.0255	19.0391	20.0144	27.7221	17.5093	27.3615	27.9677	26.4104	2240.52	1531.03	2304.75	1180.85	1130.06	1038.22	2200.27	1231.17	1294.24	1792.66	1132.25	1769.34	1808.54	1707.84
FBgn0000146	30.8037	aub	0.449448	0.328269	0.323333	-0.158713	0.304399	0.824724	-1.31115	0.320779	0.000370286	-0.285857	0.268907	0.682844	-0.514187	0.181143	0.0649036	1.1663	1.15675	1.0078	1.68735	2.18757	1.09408	1.79258	0.829497	1.1072	0.504388	0.0587506	0.545195	0.494886	0.38689	35.877	35.5835	31.0013	51.9054	67.2929	33.6555	55.1424	25.5166	34.059	15.5157	1.80726	16.771	15.2234	11.9013
FBgn0000147	345.843	aurA	-0.272411	0.185308	0.282007	0.0681067	0.205625	0.891461	0.273093	0.138301	0.12829	-0.0610378	0.18758	0.919487	-0.00220027	0.15048	0.997135	24.4162	16.5284	24.3856	18.4149	18.4599	18.2551	25.1699	27.5547	18.5531	27.2976	16.5115	22.4102	19.0492	23.9163	392.853	265.94	392.36	296.293	297.017	293.721	404.98	443.35	298.517	439.214	265.667	360.576	306.498	384.809
FBgn0000150	7922.46	awd	-0.416776	0.092837	6.18793e-05	0.0296821	0.157472	0.937468	0.449475	0.0796997	3.40017e-07	0.0110878	0.151072	0.982905	0.0308246	0.0779512	0.903393	1173.3	1121.17	1028.68	840.75	809.464	901.419	969.851	1410.57	1345.92	923.765	1019.06	1132.52	1176.42	1100.29	8702.87	8316.23	7630.2	6236.21	6004.16	6686.23	7193.82	10462.9	9983.29	6851.98	7558.85	8400.4	8726.06	8161.32
FBgn0000152	334.806	Axs	0.746294	0.144434	2.74373e-06	0.0457514	0.161644	0.907224	-0.396944	0.114143	0.0030812	0.298837	0.142406	0.256562	0.306829	0.128056	0.150439	10.515	11.4769	8.96065	17.8222	18.7245	17.6239	10.5976	11.0478	11.6675	11.4935	8.66748	13.1927	13.6364	12.986	276.253	301.523	235.416	468.23	491.935	463.018	278.424	290.251	306.531	301.96	227.714	346.601	358.258	341.171
FBgn0000153	24.7458	b	-0.401764	0.452372	0.54673	0.073273	0.276833	0.910909	-0.0886378	0.367197	0.887184	-0.393094	0.262667	0.507844	-0.145136	0.126638	0.641532	0.205877	3.35306	0.400272	0.992849	0.213051	0.936385	0.082998	0.488082	2.98916	1.53415	2.82085	0.59882	0.605684	0.682947	4.48463	73.0397	8.71912	21.6272	4.64089	20.3973	1.80795	10.6319	65.1128	33.4185	61.4467	13.0441	13.1936	14.8766
FBgn0000157	1525.3	Dll	-0.205914	0.171666	0.397099	-0.0471718	0.151011	0.897652	0.383947	0.135093	0.0195355	0.230127	0.128377	0.373466	0.161858	0.116049	0.536799	44.1806	38.7476	53.5458	48.5572	38.4208	33.9843	53.6583	40.4352	44.774	42.7403	38.1942	53.4563	48.9093	52.9067	1491.59	1308.16	1807.76	1639.34	1297.13	1147.35	1811.56	1365.14	1511.62	1442.96	1289.48	1804.75	1651.23	1786.19
FBgn0000158	8.76071	bam	-0.210816	0.435237	0.761696	-0.103707	0.266468		-0.355959	0.370985	0.51904	-0.119709	0.223535	0.862839	-0.201006	0.145351	0.543079	0.742637	0.387663	0.651739	0.615551	0.480321	0.369437	0.93559	0.880301	0.36287	0.061763	0	0.337508	0.367637	0.15397	14.3508	7.49125	12.5943	11.895	9.28179	7.13905	18.0795	17.011	7.01215	1.19352	0	6.52205	7.10426	2.97533
FBgn0000163	1599.7	baz	0.129172	0.0910478	0.303069	0.0479406	0.13792	0.885421	0.0490165	0.0841808	0.71914	0.131236	0.13163	0.705537	0.168409	0.0859188	0.290825	9.51785	8.57442	9.70467	10.1494	10.7388	10.3994	10.9582	9.3009	8.86872	10.8991	7.98335	10.0775	11.021	10.463	1537.33	1384.95	1567.5	1639.34	1734.53	1679.72	1769.98	1502.29	1432.48	1760.44	1289.48	1627.72	1780.12	1689.99
FBgn0000166	0.0724925	bcd							0.0694577	0.113707		0.0602169	0.0699466		0.0177412	0.0284499		0	0	0	0	0	0	0	0	0	0	0	0	0.039224	0	0	0	0	0	0	0	0	0	0	0	0	0	1.01489	0
FBgn0000173	3148.88	ben	-0.258724	0.0722225	0.00194837	0.446164	0.179587	0.15986	0.263462	0.0970384	0.0267822	-0.421003	0.177202	0.169747	0.00656736	0.0921329	0.98924	130.337	136.473	133.265	113.711	117.777	112.02	123.108	220.481	201.293	164.572	229.153	146.809	135.67	120.663	2755.35	2885.07	2817.25	2403.87	2489.84	2368.12	2602.54	4661.02	4255.37	3479.1	4844.35	3103.57	2868.09	2550.85
FBgn0000179	1617.83	bi	-0.55272	0.127732	0.000122498	-0.124167	0.16752	0.737926	0.389559	0.0988726	0.000641919	-0.0208975	0.155996	0.96954	-0.150448	0.112427	0.56073	31.3129	25.0116	32.3885	19.4236	21.7917	20.4838	29.204	22.9953	24.2757	35.0074	23.177	27.5384	27.4507	24.162	1947.23	1555.37	2014.12	1207.88	1355.14	1273.81	1816.08	1429.99	1509.61	2176.97	1441.29	1712.5	1707.05	1502.54
FBgn0000180	935.297	bib	-0.763249	0.214541	0.00211264	-0.043925	0.143198	0.898283	0.430836	0.177179	0.0515244	-0.282174	0.113231	0.143117	-0.301522	0.129671	0.166124	29.5984	39.8663	28.8396	23.5526	13.6418	20.3824	33.3198	28.0235	32.7574	33.9225	30.6577	27.6525	24.2	25.3401	989.309	1332.51	963.947	787.231	455.968	681.269	1113.69	936.67	1094.9	1133.84	1024.71	924.268	808.871	846.977
FBgn0000181	11881.6	bic	0.198788	0.0782098	0.0385032	0.484597	0.16041	0.0686952	-0.000695986	0.0819265	0.996107	-0.286564	0.156592	0.356084	0.188096	0.0798321	0.15941	651.76	587.126	602.088	747.048	704.363	723.313	628.398	1076.23	992.238	888.164	826.316	675.745	680.991	761.867	10280.6	9261.06	9497.06	11783.6	11110.3	11409.2	9912.07	16976	15651.1	14009.5	13033.9	10658.9	10741.6	12017.3
FBgn0000182	0	BicC																0	0	0	0	0	0	0	0	0	0	0	0	0	0	0	0	0	0	0	0	0	0	0	0	0	0	0	0
FBgn0000183	1638.86	BicD	0.233385	0.0805821	0.015621	0.200661	0.128581	0.423166	-0.0340008	0.083609	0.806319	0.000695164	0.124693	0.998851	0.189256	0.0810021	0.163767	25.2153	25.1901	26.9075	31.1714	31.9141	30.4895	25.8968	29.2261	27.1796	32.5959	34.1991	30.2296	27.9709	30.8344	1414.45	1413.04	1509.38	1748.56	1790.22	1710.31	1452.68	1639.44	1524.64	1828.47	1918.4	1695.73	1569.03	1729.66
FBgn0000206	18.7937	boss	-0.598257	0.404678	0.278599	-0.188952	0.307084	0.789838	0.45178	0.356427	0.368758	0.126523	0.276494	0.889424	-0.0426833	0.177082	0.944856	0.671066	0.913833	0.69332	0.527647	0.226451	0.563991	0.735151	0.726292	0.553966	0.0388248	0.79366	0.575865	0.990428	0.548458	20.6293	28.0922	21.3134	16.2204	6.96134	17.3377	22.5993	22.327	17.0295	1.19352	24.3979	17.7027	30.4468	16.8602
FBgn0000210	14188.5	br	-0.915925	0.135601	2.90425e-10	-0.0633626	0.121156	0.82425	0.845091	0.130384	2.67462e-09	0.0113985	0.121846	0.978507	-0.0573533	0.118631	0.876596	87.0356	111.193	97.697	60.0501	46.6439	52.2001	102.414	82.9086	91.6055	100.406	93.9434	104.712	99.0826	79.8887	14290.7	18257.1	16041.2	9859.86	7658.63	8570.94	16815.7	13613.1	15041.1	16486	15424.9	17193.1	16268.8	13117.2
FBgn0000212	4087.59	brm	-0.647172	0.0661803	7.10236e-21	-0.369718	0.159112	0.191517	0.41999	0.0758317	5.82299e-07	0.166812	0.155937	0.680981	-0.218861	0.0691378	0.0290074	88.7421	88.9752	87.6245	58.589	56.665	58.5253	87.1757	52.5776	61.5547	74.1126	60.2417	77.8921	77.6298	71.8148	5067.63	5080.94	5003.81	3345.73	3235.86	3342.09	4978.18	3002.45	3515.09	4232.21	3440.11	4448.04	4433.06	4100.99
FBgn0000216	216.563	Brd	-0.0394466	0.279137	0.93466	-0.0385855	0.229943	0.946035	0.478039	0.242072	0.128276	0.456023	0.217174	0.256562	0.429568	0.126699	0.0164768	36.1884	36.2287	38.731	44.4267	20.3064	45.8459	26.6467	41.1338	38.9407	22.2084	50.443	54.4144	48.4272	54.6328	196.427	196.645	210.228	241.144	110.221	248.847	144.636	223.27	211.366	120.545	273.799	295.356	262.858	296.541
FBgn0000221	88.2163	brn	0.649757	0.256151	0.0389931	0.353505	0.221039	0.407177	-0.183156	0.233904	0.610986	0.0817041	0.210755	0.905589	0.341232	0.17091	0.276518	4.4258	4.49402	4.25653	9.13678	5.56816	7.44523	4.8883	5.46181	5.75551	7.74483	5.55831	5.54219	5.76252	7.4413	65.4756	66.4849	62.9714	135.17	82.3759	110.145	72.3178	80.8024	85.1475	114.578	82.2301	81.9915	85.2511	110.087
FBgn0000227	0	Bsg25A																0	0	0	0	0	0	0	0	0	0	0	0	0	0	0	0	0	0	0	0	0	0	0	0	0	0	0	0
FBgn0000228	615.98	Bsg25D	0.0125291	0.118462	0.95182	-0.0581602	0.157229	0.877003	-0.00327145	0.113414	0.987773	0.0754892	0.152159	0.877607	0.00774941	0.0984883	0.987985	11.7142	12.8413	12.1927	12.1115	14.0509	11.9878	12.8259	10.0145	11.7747	14.3596	9.7096	12.7586	12.5922	11.7165	591.971	648.93	616.151	612.051	710.057	605.799	648.149	506.078	595.031	725.658	490.67	644.751	636.339	592.09
FBgn0000229	1311.32	bsk	-0.0845185	0.103548	0.584995	0.144744	0.138503	0.613316	0.20165	0.091381	0.0825299	-0.0223843	0.129501	0.959447	0.111068	0.0862095	0.57808	60.4651	56.3501	64.7452	55.4618	62.8876	57.6078	59.3596	70.4343	62.8113	61.5619	82.3783	65.7523	67.4813	64.3545	1244.93	1160.21	1333.06	1141.92	1294.81	1186.1	1222.17	1450.19	1293.24	1267.51	1696.11	1353.79	1389.39	1325.01
FBgn0000233	223.78	btd	-0.183606	0.267673	0.654993	-0.0175083	0.205141	0.973154	0.330954	0.231127	0.297689	0.172109	0.191394	0.741094	0.141742	0.131868	0.668608	6.59172	8.13313	7.73478	9.46438	4.30214	6.26874	7.94203	4.90129	8.06473	6.57858	9.38793	8.49707	8.4419	8.34899	197.324	243.466	231.541	283.317	128.785	187.655	237.745	146.72	241.418	196.93	281.028	254.36	252.709	249.928
FBgn0000239	1668.89	bur	-0.0782632	0.0872171	0.542512	-0.193575	0.119399	0.398808	-0.0331312	0.0806037	0.803942	0.0947976	0.112907	0.760223	-0.107775	0.0816914	0.567117	59.4998	52.9881	56.4357	55.3403	53.6465	55.433	58.0623	46.9527	45.4046	46.2886	48.2625	51.1404	54.2691	51.1923	1891.62	1684.6	1794.2	1759.38	1705.53	1762.32	1845.91	1492.72	1443.5	1471.61	1534.36	1625.85	1725.32	1627.5
FBgn0000241	3.76604	bw	-0.177747	0.440813	0.802615	0.07078	0.249547		0.21898	0.334738	0.678522	-0.00717718	0.213816	0.992308	0.0293533	0.108584	0.936875	0.0963217	0.100562	0.173399	0.0387095	0.124598	0.109524	0.161798	0.342531	0.251014	0	0.0323472	0.166764	0.254311	0.0355026	2.69078	2.80922	4.84396	1.08136	3.48067	3.05959	4.51987	9.56871	7.01215	0	0.903628	4.65861	7.10426	0.991776
FBgn0000244	424.566	by	0.646856	0.188765	0.00323737	-0.0532715	0.172458	0.897652	-0.647375	0.162816	0.000562475	0.0577238	0.158761	0.90942	-0.00493284	0.142914	0.993555	7.78923	6.38264	9.08959	11.722	15.5544	10.9926	8.20305	8.88389	6.93075	7.15499	6.10356	7.59407	6.83427	8.7962	379.399	310.887	442.738	570.959	757.626	535.429	399.556	432.718	337.585	348.507	297.294	369.894	332.885	428.447
FBgn0000246	180.264	c(3)G	1.06374	0.241626	8.9639e-05	0.160071	0.237787	0.767091	-0.752663	0.178562	0.000224153	0.135707	0.208552	0.824246	0.233265	0.171997	0.55411	5.01576	3.3863	6.14	11.4896	12.7168	9.01115	5.22368	5.82663	3.99601	7.83124	4.91849	7.08608	5.7133	5.73106	134.539	90.8315	164.695	308.188	341.106	241.708	140.116	156.289	107.186	210.059	131.93	190.071	153.249	153.725
FBgn0000247	1024.64	ca	-0.258346	0.0922068	0.0200188	-0.267337	0.174936	0.436881	0.0150604	0.0957325	0.92815	0.0516341	0.17093	0.927754	-0.233222	0.0836642	0.0720604	16.3157	16.8118	16.1094	13.2747	14.7284	14.2555	17.1501	10.649	12.6326	15.9335	10.6265	13.8163	14.4975	13.3095	1169.59	1205.16	1154.8	951.598	1055.8	1021.9	1229.4	763.37	905.568	1142.19	761.758	990.42	1039.25	954.088
FBgn0000250	1204.38	cact	0.394424	0.112996	0.00263074	-0.0450747	0.116898	0.871274	-0.271793	0.100899	0.0281291	0.173736	0.10777	0.453287	0.114633	0.0882734	0.573522	30.414	34.4863	33.308	48.2424	40.4711	44.5365	31.7725	29.4058	29.1829	35.0163	33.1192	34.4511	36.509	36.2622	1031.46	1169.57	1129.61	1636.1	1372.54	1510.42	1077.54	997.272	989.714	1187.55	1123.21	1168.38	1238.17	1229.8
FBgn0000251	1.32363	cad	0.164677	0.379717		-0.0058582	0.168091		-0.251863	0.272691		-0.0524375	0.140166		-0.0231639	0.0577116		0	0.0357118	0.110841	0.12372	0.088495	0.0388946	0.0344749	0.121641	0.0764064	0	0	0	0.0387051	0.0378234	0	0.936407	2.90637	3.24408	2.32045	1.01986	0.903973	3.18957	2.00347	0	0	0	1.01489	0.991776
FBgn0000253	13060.5	Cam	-0.337508	0.191973	0.181834	-0.15833	0.155585	0.624835	0.133665	0.152114	0.560628	-0.0329517	0.125158	0.938079	-0.178663	0.13692	0.572012	270.808	186.29	285.775	162.39	246.9	188.481	232.477	214.615	194.473	203.808	255.871	209.351	242.365	189.897	16058.6	11046.8	16946.1	9629.53	14640.9	11176.7	13785.6	12726.4	11532	12085.5	15172.8	12414.3	14371.9	11260.6
FBgn0000256	849.256	capu	-0.139255	0.108521	0.36094	-0.177216	0.12183	0.461666	0.00100936	0.11597	0.996107	0.0517918	0.124901	0.901691	-0.127133	0.109813	0.636034	14.9615	13.2668	15.1256	14.2335	12.8113	13.3599	14.0284	11.2555	12.1312	12.9539	13.214	14.5761	11.7007	13.1322	952.535	844.639	962.979	906.181	815.637	850.566	893.125	716.59	772.338	824.72	841.277	927.995	744.932	836.067
FBgn0000257	448.102	car	-0.00674362	0.12015	0.976331	0.0520701	0.117349	0.853935	0.0567893	0.119019	0.771506	0.00725245	0.114143	0.983916	0.0455799	0.103636	0.890853	13.687	13.0868	13.2431	12.93	13.3763	14.6274	13.8775	14.6311	14.1529	13.9791	12.6839	13.1068	14.0595	14.4065	447.566	427.938	433.05	422.812	437.404	478.316	453.795	478.436	462.802	457.117	414.765	428.592	459.747	471.094
FBgn0000259	3042.5	CkIIbeta	-0.206319	0.139311	0.277505	-0.0458903	0.13348	0.886916	0.294023	0.125546	0.0626599	0.142002	0.1243	0.654486	0.0813463	0.112354	0.797413	54.8877	46.1712	59.1191	41.7816	54.5957	45.9058	49.9455	52.5503	46.7076	47.7144	61.3834	58.7938	61.8627	50.3666	3194.85	2687.49	3441.15	2431.98	3177.85	2672.04	2907.18	3058.8	2718.71	2777.31	3572.94	3422.21	3600.85	2931.69
FBgn0000261	2018.68	Cat	-0.503351	0.226401	0.0775531	0.1424	0.20097	0.75128	0.302415	0.100553	0.0125879	-0.355927	0.139604	0.130903	-0.16761	0.163881	0.690274	84.0721	151.369	78.4687	78.227	69.3251	74.7311	110.917	93.3302	125.474	114.984	140.649	94.6192	92.1851	81.501	1709.54	3077.97	1595.6	1590.68	1409.67	1519.6	2255.41	1897.79	2551.42	2338.1	2859.98	1924.01	1874.51	1657.26
FBgn0000273	4188.14	Pka-C1	-0.333486	0.162781	0.10854	-0.225759	0.14963	0.4414	0.143516	0.157555	0.543665	0.0524264	0.149873	0.912595	-0.18016	0.097011	0.330163	80.6772	77.5916	86.76	51.0217	81.3988	66.0516	78.0612	58.792	57.04	67.1838	84.5907	70.2168	79.9425	64.4872	4712.45	4532.21	5067.75	2980.23	4754.59	3858.14	4559.64	3434.1	3331.77	3924.28	4941.04	4101.44	4669.53	3766.77
FBgn0000274	0.536562	Pka-C2	0.147813	0.262572		0.00985268	0.0992039		-0.113591	0.192995		-0.00679746	0.0829473		0.000505237	0.031422		0	0	0.070388	0.0785668	0.168593	0	0	0.154493	0	0	0	0	0.0737376	0	0	0	0.968791	1.08136	2.32045	0	0	2.12638	0	0	0	0	1.01489	0
FBgn0000276	1.84056	CecA1	-0.12192	0.367422		0.124139	0.209511		-0.0609299	0.219983		-0.159587	0.164088		-0.0434291	0.0691078		0.25932	0.541471	0.560197	0.312645	0	0.589729	1.56815	2.45913	0.579246	0	0	0	0.293428	0.286744	0.896925	1.87281	1.93758	1.08136	0	2.03973	5.42384	8.50552	2.00347	0	0	0	1.01489	0.991776
FBgn0000277	2.38812	CecA2	-0.118576	0.350999	0.836649	0.0775905	0.192543		-0.00720251	0.248095		-0.118086	0.164606	0.80103	-0.0267694	0.0699309		0.742898	0	1.0699	0	0.320327	0.844725	0.499157	3.81598	0.829709	0	0	0	0.560406	0.54764	2.69078	0	3.87517	0	1.16022	3.05959	1.80795	13.8215	3.00521	0	0	0	2.02979	1.98355
FBgn0000278	0.565615	CecB	-0.125998	0.184759		0.0292387	0.121841		0.0679285	0.11254		-0.0483223	0.103658		-0.00786344	0.0338884		0.413692	0	0	0	0	0	0	0.735569	0.462034	0	0	0.214871	0	0	1.79385	0	0	0	0	0	0	3.18957	2.00347	0	0	0.931722	0	0
FBgn0000279	2.93925	CecC	-0.00832242	0.349333	0.989864	0.103872	0.189913		-0.125037	0.280548		-0.172685	0.178865	0.715905	-0.0316846	0.0730435		0.227745	0	1.47596	0	1.1784	0.517923	0.459069	4.58937	1.01743	0	0	0.473161	0.2577	0.251829	0.896925	0	5.81275	0	4.64089	2.03973	1.80795	18.0742	4.00694	0	0	1.86344	1.01489	0.991776
FBgn0000280	0	Cec-Psi1																0	0	0	0	0	0	0	0	0	0	0	0	0	0	0	0	0	0	0	0	0	0	0	0	0	0	0	0
FBgn0000281	0	Cec2																0	0	0	0	0	0	0	0	0	0	0	0	0	0	0	0	0	0	0	0	0	0	0	0	0	0	0	0
FBgn0000283	3275.13	Cp190	-0.806913	0.0885702	3.47925e-18	-0.308793	0.158514	0.290028	0.594605	0.101147	9.34368e-08	0.122034	0.157283	0.779723	-0.192569	0.099663	0.301443	94.9744	84.9808	97.2979	52.2403	54.7257	55.0904	92.9551	59.0814	66.2324	83.3269	65.5017	83.0028	86.6818	70.7366	4159.94	3722.22	4261.71	2288.16	2397.02	2413	4071.49	2587.8	2901.02	3649.77	2869.02	3635.58	3796.72	3098.31
FBgn0000286	609.258	Cf2	0.524308	0.114443	4.16007e-05	0.0699312	0.152912	0.849785	-0.380625	0.107211	0.00242657	0.073497	0.145275	0.873929	0.13212	0.0965273	0.548674	11.8775	11.6559	12.6751	17.3902	19.6598	16.8413	11.0058	12.5095	11.4224	12.5519	16.0713	13.6504	13.2322	13.2011	522.908	513.151	558.024	765.604	865.527	741.441	484.53	550.732	502.871	552.598	707.541	600.961	582.549	581.181
FBgn0000287	674.441	salr	-0.26587	0.159821	0.211853	-0.402622	0.185039	0.229497	-0.0521002	0.16574	0.851554	0.111639	0.186953	0.841822	-0.286233	0.125141	0.176093	14.1964	15.5508	13.43	9.7448	14.0707	12.9102	14.8361	9.56222	10.4815	10.2272	7.71118	10.2933	13.6019	10.5529	801.851	878.35	758.564	550.413	794.753	729.203	837.983	540.101	592.025	577.662	435.549	581.394	768.275	596.057
FBgn0000289	3342.88	cg	-0.542467	0.0928176	7.43207e-08	-0.15597	0.12247	0.524152	0.393296	0.0915266	0.000163116	0.0227105	0.118487	0.954825	-0.141597	0.0826117	0.391935	68.3004	64.9505	72.9859	45.038	51.5901	48.4053	72.8844	54.4157	56.9309	62.0341	60.9476	63.9527	64.4947	57.9763	3783.23	3597.67	4042.77	2494.7	2857.63	2681.22	4037.14	3014.14	3153.46	3436.13	3375.95	3542.41	3572.43	3211.37
FBgn0000299	2366.85	Cg25C	0.44433	0.370773	0.397477	-0.200471	0.265214	0.731527	-0.592253	0.301629	0.131056	0.0661564	0.239259	0.934775	-0.0764315	0.17976	0.89476	47.9831	19.1747	42.8946	43.8903	80.3298	42.9184	42.8559	39.2313	19.0472	35.5966	16.0469	22.8708	35.8519	38.1099	3018.15	1206.09	2698.08	2760.72	5052.77	2699.58	2695.65	2467.66	1198.08	2239.04	1009.35	1438.58	2255.1	2397.12
FBgn0000303	322.549	Cha	-0.246489	0.245972	0.48971	-0.131807	0.221925	0.797906	-0.0492861	0.214306	0.892231	-0.13094	0.209657	0.831507	-0.234248	0.163616	0.516102	10.7613	6.5671	9.23256	5.39049	9.63936	7.67574	9.89603	7.79399	6.193	10.3534	5.54231	5.66909	8.45673	7.17353	440.39	268.749	377.829	220.598	394.476	314.118	404.98	318.957	253.439	423.698	226.811	231.999	346.079	293.566
FBgn0000307	2252.15	chif	-0.438819	0.0747647	6.45123e-08	-0.235333	0.157819	0.448911	0.341151	0.0835215	0.000373836	0.153164	0.154916	0.707203	-0.09249	0.0793925	0.633186	31.8526	33.4917	32.1128	25.0636	24.4694	24.2446	33.6698	21.2931	24.5868	31.6947	25.0597	31.4263	31.5095	28.4328	2517.67	2647.22	2538.23	1981.05	1934.09	1916.32	2661.3	1683.03	1943.37	2505.19	1980.75	2483.97	2490.55	2247.36
FBgn0000308	14076	chic	0.0604237	0.110929	0.730618	0.178891	0.156091	0.576708	0.156617	0.110784	0.304938	0.0367773	0.152571	0.94186	0.208744	0.0830209	0.122195	449	486.305	490.424	448.591	573.938	507.581	467.508	575.269	501.17	452.405	719.973	565.13	590.899	510.221	12057.4	13059.1	13169.7	12046.4	15412.4	13630.5	12554.4	15448.2	13458.3	12148.8	19334	15175.9	15867.9	13701.4
FBgn0000316	877.58	cin	-0.266733	0.0963826	0.0219152	0.265003	0.127587	0.253615	0.153181	0.0978646	0.248396	-0.361613	0.123868	0.0695952	-0.10818	0.0857841	0.591904	39.5385	39.0606	40.2764	34.1066	35.3005	32.0248	40.1011	54.5721	46.6715	48.1777	50.7893	37.6533	36.9602	35.4733	851.182	840.893	867.068	734.245	759.946	689.428	863.294	1174.82	1004.74	1037.17	1093.39	810.598	795.677	763.667
FBgn0000317	1025.91	ck	-0.816983	0.150079	6.5786e-07	-0.14992	0.143988	0.6147	0.628008	0.119204	2.25491e-06	-0.0241986	0.127726	0.955224	-0.176249	0.111382	0.450093	14.1885	18.3955	15.646	10.4212	8.12477	9.13997	15.9754	11.6816	14.1094	15.5151	14.7132	14.5417	13.3274	14.3499	1071.83	1389.63	1181.93	787.231	613.758	690.448	1206.8	882.448	1065.85	1172.03	1111.46	1098.5	1006.78	1084.01
FBgn0000318	1200.81	cl	0.616116	0.116273	1.40043e-06	0.618068	0.221281	0.0977125	-0.397126	0.130469	0.0114185	-0.411974	0.215991	0.321384	0.189205	0.117971	0.44084	118.236	125.363	109.409	206.052	179.786	174.649	103.573	262.406	250.529	182.331	177.875	129.71	121.561	159.793	863.739	915.806	799.253	1505.26	1313.37	1275.85	756.625	1916.93	1830.17	1331.96	1299.42	947.561	888.033	1167.32
FBgn0000319	9789.99	Chc	-0.182874	0.10422	0.182739	-0.0940482	0.139643	0.767091	0.119196	0.0719095	0.216469	0.0424392	0.127951	0.917804	-0.0619171	0.0911862	0.814092	162.636	188.615	154.821	157.498	146.252	153.932	174.561	129.182	142.338	179.382	161.802	160.677	166.642	157.604	9969.33	11561.8	9490.28	9654.4	8965.05	9435.78	10700.3	7918.64	8725.11	10995.9	9918.22	9849.23	10214.9	9660.89
FBgn0000320	1180.3	eya	-0.76676	0.132653	1.06589e-07	-0.0392595	0.185251	0.928551	0.71297	0.0988183	2.30313e-11	-0.0034132	0.174013	0.995679	-0.0532576	0.104506	0.868259	39.1186	30.4439	35.511	20.5367	19.5382	22.6466	33.3992	36.2602	23.7606	45.4919	31.0103	34.4492	33.1034	33.6402	1472.75	1146.16	1336.93	773.174	735.582	852.606	1257.43	1365.14	894.549	1712.7	1167.49	1296.96	1246.29	1266.5
FBgn0000326	280.985	clt	0.788261	0.133306	5.04643e-08	-0.128126	0.163928	0.722125	-0.516545	0.141336	0.00171665	0.379478	0.163403	0.184439	0.226073	0.132419	0.395452	13.0625	12.5923	12.2039	24.3126	22.0772	21.6831	11.7237	10.1154	10.8618	14.0832	10.6145	13.1236	16.3989	16.2362	245.758	236.911	229.604	457.416	415.36	407.946	220.569	190.311	204.354	264.961	199.702	246.906	308.528	305.467
FBgn0000330	381.814	cm	-0.424833	0.159643	0.0287946	0.106548	0.15785	0.766548	0.246116	0.124847	0.129076	-0.270161	0.138803	0.30599	-0.159417	0.12922	0.603139	20.8624	25.8679	19.6972	17.8038	16.6664	15.9461	19.9775	23.8486	23.0236	25.9148	27.1591	19.8701	19.5131	19.1782	377.606	468.203	356.515	322.246	301.658	288.621	361.589	431.655	416.722	469.052	491.573	359.645	353.183	347.122
FBgn0000337	40.9494	cn	-2.54365	0.336844	1.17932e-12	-0.846781	0.27838	0.0669447	0.962547	0.361542	0.0302049	-0.156976	0.280125	0.854348	-0.589922	0.180027	0.0220503	3.87981	5.69134	4.56201	0.473683	0.762342	0.502588	2.52437	2.91077	2.35857	1.69914	0.940092	2.60186	1.77827	0.705966	70.8571	103.941	83.3161	8.65089	13.9227	9.17877	46.1026	53.1595	43.0746	31.0314	17.1689	47.5178	32.4766	12.8931
FBgn0000339	864.161	cni	-0.169272	0.113034	0.271022	0.862897	0.246048	0.0292335	0.209063	0.116715	0.175264	-0.790476	0.236069	0.0281246	0.0383734	0.0997954	0.906776	51.0203	52.2567	51.654	50.0343	48.4881	42.9604	48.198	165.036	125.677	121.136	86.8432	57.6352	52.0082	50.2478	615.291	630.202	622.933	603.4	584.753	518.091	581.255	1990.29	1515.63	1460.86	1047.3	695.064	627.205	605.975
FBgn0000346	775.646	comt	-0.0485063	0.154102	0.849137	-0.197044	0.161295	0.545008	-0.0688306	0.141762	0.767083	0.092557	0.154366	0.841102	-0.104717	0.130172	0.771101	28.933	22.0901	28.1753	22.9346	29.6538	26.0988	28.7011	20.4225	19.751	21.0691	23.985	20.885	27.325	24.7503	911.276	695.75	887.413	722.35	933.98	822.01	903.973	643.23	622.077	663.595	755.433	657.796	860.63	779.536
FBgn0000351	55.1724	cort	-0.472751	0.312767	0.266084	0.108061	0.237243	0.850269	0.0826157	0.279581	0.861587	-0.458403	0.222043	0.265609	-0.24927	0.181857	0.547057	2.709	3.60462	4.41777	3.00989	1.85519	2.65752	3.80098	3.46303	4.3307	4.59435	3.42493	2.75892	2.88499	2.23192	45.7432	60.8664	74.5969	50.824	31.326	44.874	64.1821	58.4755	73.1267	77.5785	57.8322	46.5861	48.7149	37.6875
FBgn0000352	1351.45	cos	-0.118601	0.107056	0.439606	-0.0583725	0.141483	0.863763	0.106102	0.0942324	0.43493	0.0560794	0.134612	0.901038	-0.0129985	0.0838687	0.967403	28.5896	30.3298	26.8932	29.1502	27.1696	24.8901	31.2696	22.7314	25.0867	31.6087	26.3487	28.6634	28.4862	28.123	1389.34	1473.9	1306.9	1416.58	1320.33	1209.56	1519.58	1104.65	1219.11	1536.06	1280.44	1392.92	1384.32	1366.67
FBgn0000355	0	Cp15																0	0	0	0	0	0	0	0	0	0	0	0	0	0	0	0	0	0	0	0	0	0	0	0	0	0	0	0
FBgn0000356	0	Cp16																0	0	0	0	0	0	0	0	0	0	0	0	0	0	0	0	0	0	0	0	0	0	0	0	0	0	0	0
FBgn0000357	9.73865	Cp18	-0.281218	0.451927	0.689967	0.138506	0.242721		0.563961	0.370735	0.265021	-0.0276246	0.213331	0.96975	0.135618	0.153772	0.744398	1.08363	0.989915	1.31676	0.979846	0.876087	0.616081	1.22866	0.321127	0.302565	7.75054	0	2.25134	1.22616	1.64756	7.1754	6.55485	8.71912	6.48817	5.80112	4.07946	8.13576	2.12638	2.00347	51.3212	0	14.9075	8.11915	10.9095
FBgn0000358	0.0665516	Cp19							0.0679285	0.11254		0.0588776	0.0693196		0.0174019	0.0281764		0	0	0	0	0	0	0	0	0	0	0	0.140277	0	0	0	0	0	0	0	0	0	0	0	0	0	0.931722	0	0
FBgn0000359	0	Cp36																0	0	0	0	0	0	0	0	0	0	0	0	0	0	0	0	0	0	0	0	0	0	0	0	0	0	0	0
FBgn0000360	0	Cp38																0	0	0	0	0	0	0	0	0	0	0	0	0	0	0	0	0	0	0	0	0	0	0	0	0	0	0	0
FBgn0000370	11216.3	crc	-0.0160892	0.0593449	0.871106	0.115567	0.124008	0.657591	-0.411293	0.0662384	1.38216e-08	-0.514798	0.120705	0.00158598	-0.420191	0.0596163	3.6533e-10	330.168	326.55	326.525	339.913	334.138	325.75	288.113	368.51	353.405	365.188	406.946	249.843	235.356	245.841	11530.9	11404.5	11403.6	11871.2	11669.5	11376.6	10062.1	12869.9	12342.4	12753.9	14212.3	8725.57	8219.63	8585.8
FBgn0000376	527.898	crm	0.0661908	0.129896	0.748519	-0.340108	0.1727	0.28417	0.0388945	0.115809	0.841278	0.443961	0.163824	0.102847	0.0961302	0.107019	0.738288	15.2926	12.9426	13.6835	14.1279	16.6507	14.4305	14.6831	9.86816	10.7126	9.03081	9.70904	14.6169	15.9473	14.7085	606.322	513.151	542.523	560.145	660.167	572.144	582.159	391.254	424.736	358.055	384.945	579.531	632.279	583.164
FBgn0000377	744.48	crn	0.0581852	0.0966415	0.700239	-0.292304	0.152306	0.301419	-0.0206767	0.0949035	0.897673	0.333735	0.147806	0.200204	0.0343064	0.0878661	0.905264	32.1556	33.8859	32.5741	36.1318	33.793	35.6629	31.5724	23.2362	25.6402	30.1979	21.7618	34.3038	32.546	34.5974	765.077	806.246	775.033	859.682	804.035	848.527	751.202	552.859	610.057	718.497	517.779	816.188	774.364	823.174
FBgn0000382	1441.24	csw	-0.153222	0.154508	0.495086	-0.291103	0.119396	0.170338	0.0211101	0.150648	0.935447	0.168385	0.122758	0.56179	-0.126811	0.094418	0.558853	18.0309	17.4057	18.671	13.2301	20.0553	16.6102	16.955	13.2584	13.3691	14.321	15.2141	16.5447	17.9305	14.8837	1606.39	1550.69	1663.41	1178.68	1786.74	1479.82	1510.54	1181.2	1191.06	1275.87	1355.44	1473.98	1597.44	1326
FBgn0000384	721.195	cta	-0.184882	0.142322	0.353601	0.479382	0.223704	0.23806	0.200345	0.133809	0.273407	-0.444454	0.215211	0.265503	0.014106	0.135868	0.983061	22.1682	18.8606	25.3873	19.3644	20.9412	19.5651	20.323	49.049	35.806	24.2084	35.0229	26.2	19.6137	21.5232	625.157	531.879	715.937	546.088	590.554	551.746	573.119	1383.21	1009.75	682.691	987.665	738.855	553.117	606.967
FBgn0000392	0	cup																0	0	0	0	0	0	0	0	0	0	0	0	0	0	0	0	0	0	0	0	0	0	0	0	0	0	0	0
FBgn0000394	288.226	cv	0.0585692	0.14161	0.797329	0.356557	0.170305	0.249036	0.0692408	0.149588	0.778609	-0.221138	0.170397	0.590666	0.110376	0.13387	0.764126	11.904	12.5174	11.5628	13.4226	12.1858	12.9514	11.7817	16.1917	15.1601	17.2078	18.2482	14.7233	11.3862	13.3996	249.345	262.194	242.198	281.154	255.249	271.284	246.785	339.158	317.55	360.442	382.235	308.4	238.5	280.673
FBgn0000395	750.695	cv-2	2.22364	0.105343	3.70186e-96	0.130999	0.156125	0.696849	-1.62071	0.14545	2.90122e-26	0.392196	0.168965	0.184852	0.458055	0.142843	0.0260839	8.44777	9.32846	8.006	43.6776	41.8456	40.9858	8.35042	8.49725	8.75453	11.2142	10.5772	10.2732	12.3852	15.606	373.121	412.019	353.609	1929.15	1848.24	1810.26	368.821	375.306	386.67	495.309	467.176	453.749	547.028	689.284
FBgn0000404	3139.98	CycA	-0.902607	0.121313	2.6484e-12	0.00981774	0.127052	0.975132	0.858127	0.0778549	1.00372e-25	-0.0503326	0.102562	0.879658	-0.0475055	0.106517	0.888344	125.465	98.7909	128.003	64.4489	63.9677	63.078	135.648	118.771	110.56	115.536	111.201	116.848	116.17	107.563	3736.59	2942.19	3812.19	1919.42	1905.09	1878.59	4039.86	3537.23	3292.7	3440.91	3311.8	3479.98	3459.77	3203.44
FBgn0000405	2579.05	CycB	-0.529415	0.151674	0.00263074	-0.0124549	0.156873	0.974308	0.568227	0.0841965	4.93949e-10	0.0505779	0.126059	0.903995	0.0256339	0.122457	0.95381	96.3919	69.1884	99.5655	64.3503	64.7887	57.7053	103.488	88.7817	77.0442	93.2915	75.5156	89.8216	88.7642	92.7398	2996.63	2150.93	3095.29	2000.52	2014.15	1793.94	3217.24	2760.04	2395.15	2900.24	2347.62	2792.37	2759.5	2883.09
FBgn0000406	0.587446	Cyt-b5-r	0.190188	0.219709		0.0575107	0.0947632		-0.0106546	0.230455		0.0399837	0.097979		0.0320155	0.0380944		0	0	0	0.136142	0	0.0641998	0	0.133854	0	0	0	0.0586513	0	0.124863	0	0	0	2.16272	0	1.01986	0	2.12638	0	0	0	0.931722	0	1.98355
FBgn0000409	839.469	Cyt-c-p	-0.5316	0.139997	0.000926652	-0.10822	0.181116	0.795969	0.293338	0.105953	0.0235076	-0.104574	0.16774	0.831647	-0.214631	0.12249	0.375467	146.129	114.151	153.654	95.0923	100.19	96.4363	113.06	171.534	137.253	98.4274	115.618	112.373	126.933	110.624	1015.32	793.137	1067.61	660.712	696.134	670.051	785.553	1191.84	953.652	683.885	803.325	780.783	881.943	768.626
FBgn0000411	531.368	D	-1.18896	0.150232	7.71787e-14	0.231986	0.108316	0.238355	1.07428	0.155222	1.60279e-10	-0.310912	0.119235	0.119452	-0.0872665	0.114308	0.782876	19.7085	18.6998	18.7642	9.71394	7.16779	8.276	21.9161	22.9004	22.045	21.4827	24.2011	20.2864	16.4713	16.7917	590.177	559.971	561.899	290.886	214.641	247.827	656.284	685.758	660.143	643.305	724.709	607.483	493.239	502.83
FBgn0000412	7896.52	D1	-0.666077	0.0728573	2.62589e-18	0.0720991	0.111328	0.77692	0.647287	0.0739361	2.04173e-16	-0.0778423	0.10756	0.798156	-0.0169624	0.0711663	0.945538	457.392	430.341	426.607	290.743	275.233	283.155	438.093	412.103	444.357	509.049	503.418	444.243	445.637	412.336	8759.37	8241.32	8169.82	5567.93	5270.89	5422.62	8389.77	7892.06	8509.74	9748.64	9640.8	8507.55	8534.25	7896.52
FBgn0000414	2401.62	Dab	-0.196705	0.0995087	0.12384	-0.282079	0.133139	0.244194	0.00379595	0.095025	0.982569	0.105515	0.128941	0.766887	-0.183447	0.0906472	0.26664	28.1842	30.8802	27.0315	24.2958	27.6991	25.1569	27.9469	19.4472	23.2905	23.9889	22.1942	25.1598	26.7619	23.4574	2665.66	2920.65	2556.64	2297.89	2619.78	2379.34	2643.22	1839.32	2202.82	2268.87	2099.13	2379.62	2531.15	2218.6
FBgn0000416	6723.2	Sap-r	-0.120021	0.13419	0.543907	-0.194427	0.138551	0.482584	-0.27218	0.0878524	0.00983401	-0.174683	0.114937	0.499016	-0.354668	0.115938	0.0385254	195.884	249.784	184.442	188.895	212.15	194.335	202.522	154.344	174.095	191.737	188.307	166.924	164.17	148.055	7048.94	8988.57	6637.19	6797.44	7634.27	6993.21	7287.83	5554.1	6264.85	6899.72	6776.3	6006.81	5907.7	5327.82
FBgn0000422	243.259	Ddc	0.232704	0.313113	0.623041	-0.0879274	0.216829	0.86501	-0.821437	0.293837	0.0219234	-0.505675	0.22763	0.212726	-0.529793	0.167155	0.0287847	9.77472	8.13774	9.30183	5.34291	11.3838	16.9755	6.52545	7.86106	8.14383	6.73352	12.9509	3.95057	7.18389	5.07404	278.944	232.229	265.449	152.472	324.863	484.435	186.218	224.333	232.403	192.156	369.584	112.738	205.009	144.799
FBgn0000426	592.571	SmF	-0.460097	0.124045	0.00126428	0.3248	0.228441	0.474962	0.569037	0.110758	4.20159e-06	-0.216241	0.218429	0.706814	0.102079	0.105595	0.711368	124.241	105.929	117.116	88.0574	82.3041	87.5445	126.165	223.585	191.319	85.4173	132.945	129.647	127.801	119.062	591.971	504.723	558.024	419.568	392.155	417.124	601.142	1065.32	911.579	406.989	633.443	617.732	608.937	567.296
FBgn0000427	1.3724	dec-1	1.04929	0.411993	0.0380156	0.0445402	0.0837085		-0.623399	0.320853	0.136103	0.0393726	0.082668		0.0215999	0.0313895		0	0	0	0.110633	0.0791343	0.0869512	0	0	0.0170811	0	0	0	0	0.0338226	0	0	0	6.48817	4.64089	5.09932	0	0	1.00174	0	0	0	0	1.98355
FBgn0000439	106.684	Dfd	0.116561	0.235951	0.756278	0.151911	0.259903	0.802275	0.362906	0.205213	0.181734	0.252635	0.242121	0.689789	0.388914	0.159177	0.13858	2.8886	3.38434	3.50138	3.40519	3.1138	4.41586	2.97599	5.21218	3.65629	1.92189	4.91497	4.76772	4.21276	5.07502	80.7233	94.5771	97.8479	95.1598	87.0167	123.404	83.1655	145.657	102.177	53.7082	137.351	133.236	117.728	141.824
FBgn0000442	35.4427	Pkg21D	0.748486	0.361746	0.104245	-0.367514	0.306343	0.557353	-0.954959	0.318328	0.0127975	0.169749	0.281388	0.83999	-0.141257	0.180916	0.778115	1.32732	0.923833	1.65424	1.5182	3.83016	2.32193	0.857534	0.5648	0.836241	1.58508	0.308594	1.20205	0.731695	1.16662	34.9801	24.3466	43.5956	40.0104	100.939	61.1918	22.5993	14.8847	22.0382	41.7731	8.13265	31.6785	19.283	30.7451
FBgn0000447	768.482	Dhod	0.13116	0.109446	0.397477	0.115235	0.109189	0.609747	0.0422256	0.0994065	0.797313	0.0653359	0.100118	0.823521	0.162448	0.0939371	0.384955	49.9867	46.6378	44.6384	56.2334	50.2915	52.7637	48.9951	48.7048	53.7601	50.7016	53.6694	54.3454	51.2227	54.4143	750.727	700.432	670.404	844.543	755.305	792.434	735.834	731.475	807.398	761.463	806.036	816.188	769.29	817.223
FBgn0000448	132.897	Hr46	-0.561711	0.429401	0.35018	-0.00748907	0.253291	0.989571	1.52552	0.301297	5.90117e-06	0.0745251	0.264081	0.934364	0.0127586	0.0954266	0.972439	0.188051	3.77292	0.211949	0.611158	0.317288	0.343981	0.304893	0.319827	2.3742	1.41437	2.36408	1.1466	2.4609	1.13009	20.6293	413.892	23.251	67.0444	34.8067	37.735	33.447	35.0853	260.451	155.157	259.341	125.782	269.962	123.972
FBgn0000449	100.938	dib	-0.327742	0.28774	0.425869	-0.160433	0.261826	0.7905	0.0515817	0.291893	0.920793	-0.0568935	0.261419	0.948528	-0.152857	0.183056	0.761187	5.47488	7.48176	4.37507	4.23947	3.51224	6.02285	5.20387	6.01491	5.71694	2.25074	5.78485	6.65828	2.61901	4.77418	110.322	150.761	88.16	85.4276	70.7736	121.364	104.861	121.204	115.2	45.3536	116.568	134.168	52.7745	96.2023
FBgn0000451	59.7878	ect	1.679	0.254477	8.05535e-10	-0.00521951	0.307368	0.993985	-1.07237	0.209927	4.81623e-06	0.309069	0.279878	0.667486	0.35534	0.182437	0.295406	0.704969	1.12853	0.939127	3.56972	3.3133	3.28655	1.04208	1.08635	0.866082	1.5322	0.0710237	1.31817	1.38266	1.68896	26.9078	43.0747	35.8453	136.252	126.464	125.443	39.7748	41.4644	33.0573	58.4823	2.71088	50.313	52.7745	64.4654
FBgn0000454	1750.03	Dip-B	0.371245	0.106792	0.00275366	0.0109203	0.115276	0.970262	-0.233882	0.0832201	0.0211411	0.134403	0.101318	0.580264	0.127197	0.0989464	0.579288	73.1047	82.4791	67.5334	98.4738	97.9191	101.481	71.403	80.856	69.503	79.5258	73.7352	80.85	78.6028	86.9398	1567.83	1768.87	1448.34	2111.9	2100	2176.39	1531.33	1734.06	1490.58	1705.53	1581.35	1733.93	1685.74	1864.54
FBgn0000455	614.846	Dip-C	0.187521	0.117797	0.236589	0.150812	0.13075	0.572933	-0.131449	0.12286	0.463993	-0.0868687	0.132179	0.822164	0.047779	0.114237	0.897393	27.9815	30.4363	26.768	34.4959	31.0665	34.3786	29.2004	35.1447	35.0759	28.0006	31.1413	27.0075	28.5517	33.1826	556.991	605.855	532.835	686.665	618.399	684.329	581.255	699.579	698.209	557.372	619.889	537.603	568.341	660.523
FBgn0000459	504.34	disco	-0.244274	0.159592	0.258715	0.0834182	0.193339	0.858272	0.28123	0.1459	0.140097	-0.0378509	0.18625	0.951669	0.0356198	0.106527	0.921596	14.1598	15.2353	16.2301	14.9171	10.7517	13.6686	19.0735	11.393	14.3327	21.508	14.8384	14.8778	15.5013	16.6451	469.092	504.723	537.679	494.182	356.189	452.82	631.877	377.432	474.822	712.529	491.573	492.881	513.537	551.427
FBgn0000463	2554.09	Dl	-0.415418	0.125896	0.00481506	0.210229	0.153891	0.493462	0.440468	0.117579	0.00126468	-0.172755	0.149352	0.651052	0.0260752	0.075457	0.91891	47.0695	44.7246	48.4122	39.9207	30.2927	37.1958	52.7104	49.161	43.5477	69.4162	58.2781	49.4146	48.2848	45.5826	2534.71	2408.44	2607.02	2149.75	1631.27	2003.01	2838.48	2647.34	2345.06	3738.09	3138.3	2661	2600.16	2454.65
FBgn0000464	281.661	Lar	-0.296989	0.211805	0.309774	-0.0691979	0.15406	0.852781	0.126264	0.195167	0.682649	-0.0869708	0.149771	0.846866	-0.152609	0.129575	0.627268	2.94251	2.6281	3.13235	1.77379	3.05824	2.36916	3.19705	2.76215	2.30805	2.72729	2.78457	2.76513	2.62705	2.31331	310.336	277.176	330.358	187.076	322.542	249.867	337.182	291.314	243.422	287.637	293.679	291.629	277.066	243.977
FBgn0000473	0.745693	Cyp6a2	0.119855	0.28052		-0.044272	0.0990093		-0.076731	0.256326		0.0871491	0.108941		0.0140734	0.0550944		0	0	0.113445	0	0.203792	0.0597127	0	0.0622495	0	0	0	0.054552	0.0594218	0.0580682	0	0	1.93758	0	3.48067	1.01986	0	1.06319	0	0	0	0.931722	1.01489	0.991776
FBgn0000477	216.538	DNaseII	-0.704837	0.188674	0.00114958	-0.226803	0.196718	0.573092	-0.143997	0.170161	0.577195	-0.542268	0.188835	0.0753724	-0.677133	0.156311	0.000699611	21.5479	27.4292	19.0989	14.1546	14.1682	13.6752	13.2756	20.4508	22.8666	18.9567	19.5452	14.1293	11.4215	11.2405	269.975	343.661	239.291	177.343	177.514	171.337	166.331	256.229	286.496	237.51	244.883	177.027	143.1	140.832
FBgn0000479	1764.64	dnc	-0.134755	0.188907	0.638819	-0.26067	0.164858	0.413603	-0.196778	0.175265	0.436632	-0.0527197	0.160979	0.919487	-0.309644	0.118248	0.0997455	12.557	10.2325	12.7037	8.1191	13.8711	11.1205	11.0359	7.78278	7.93321	10.1883	11.6953	8.69794	10.7086	8.49527	2137.37	1741.72	2162.34	1381.98	2361.05	1892.87	1878.46	1324.73	1350.34	1734.18	1990.69	1480.51	1822.75	1446.01
FBgn0000482	497.866	dor	-0.844493	0.120785	5.99672e-11	-0.123194	0.129814	0.651216	0.439617	0.119942	0.00165874	-0.253824	0.12747	0.29064	-0.370928	0.10677	0.0132522	18.4663	20.005	17.723	10.5283	10.3607	10.9414	18.6675	14.6369	16.959	18.2445	17.1473	14.6182	13.1538	14.6686	595.558	645.184	571.587	339.548	334.144	352.873	602.046	472.056	546.947	588.403	553.02	471.451	424.226	473.077
FBgn0000489	98.9944	Pka-C3	1.42538	0.208038	1.54627e-10	-0.133716	0.298396	0.852781	-1.49734	0.22016	3.50968e-10	0.0411004	0.278584	0.96733	-0.0931248	0.178847	0.864882	2.27524	2.58324	2.15035	7.98929	6.18062	6.3384	2.66575	3.27012	1.87407	1.77872	0.515755	1.97944	1.60906	2.73599	71.754	81.4674	67.8154	251.957	194.918	199.893	84.0695	103.129	59.1024	56.0953	16.2653	62.4254	50.7447	86.2845
FBgn0000490	526.396	dpp	0.758586	0.160972	2.32591e-05	0.0885076	0.147849	0.795941	-0.330304	0.150299	0.0839454	0.329754	0.143496	0.189685	0.386859	0.116499	0.0198102	7.31737	8.41398	7.72156	13.5583	11.6028	16.3148	9.00618	7.33476	7.38156	9.71461	8.3063	9.44026	11.0842	11.3351	389.266	447.602	410.768	721.268	617.239	867.904	479.106	390.191	392.68	516.792	441.874	502.198	589.654	603
FBgn0000492	142.951	Dr	-0.123947	0.261422	0.766674	0.282702	0.222117	0.524565	0.295383	0.177823	0.215623	-0.127151	0.179353	0.803759	0.116888	0.173675	0.816238	3.78921	6.79713	4.27885	4.77604	4.1886	4.93529	5.86735	4.69579	6.92508	6.8299	6.90625	5.47491	5.41795	5.98016	98.6618	176.981	111.411	124.357	109.061	128.503	152.771	122.267	180.312	177.834	179.822	142.553	141.07	155.709
FBgn0000497	4437.83	ds	-0.152336	0.116413	0.350106	-0.222581	0.186488	0.558918	0.230634	0.110601	0.104599	0.298713	0.181287	0.436298	0.0769403	0.0657897	0.630721	36.8631	36.5655	38.2656	39.778	32.0916	31.2739	41.3663	23.6888	28.2846	39.1876	24.2672	38.4622	41.0631	38.8606	4673.88	4636.15	4851.71	5043.47	4068.9	3965.23	5244.85	3003.51	3586.21	4968.61	3076.85	4876.63	5206.41	4927.14
FBgn0000499	931.816	dsh	-0.425806	0.0967798	9.05413e-05	-0.167046	0.140184	0.558918	0.284406	0.0997033	0.0190318	0.042958	0.13774	0.92507	-0.132815	0.0911093	0.502793	36.3199	37.4669	34.6226	27.0184	26.9496	28.7154	35.8576	28.3231	31.1394	37.3066	27.3111	32.3345	35.0111	31.2058	1053.89	1087.17	1004.64	783.987	781.99	833.229	1040.47	821.846	903.565	1082.52	792.482	938.244	1015.91	905.491
FBgn0000500	75.1098	Dsk	0.093156	0.24123	0.812095	0.156929	0.270508	0.805526	-0.60159	0.242151	0.0458158	-0.541572	0.259582	0.259914	-0.369796	0.176368	0.238255	12.6689	11.6135	14.1846	13.5976	16.5878	12.2973	9.18704	24.7236	17.7729	12.5408	10.2731	9.95052	8.21649	7.51682	73.5479	67.4213	82.3473	78.9394	96.2985	71.3905	53.3344	143.531	103.179	72.8045	59.6394	57.7668	47.7	43.6381
FBgn0000504	300.758	dsx	-1.01635	0.163473	8.48781e-09	0.122904	0.164512	0.736544	0.980934	0.178893	7.67629e-07	-0.114835	0.172695	0.819236	-0.00450573	0.138128	0.993819	3.64146	3.53816	3.35635	1.87318	1.88417	1.47957	3.73858	4.15533	4.06698	4.44503	2.88602	4.09543	3.51608	2.90985	336.347	326.806	310.013	173.018	174.033	136.662	345.318	383.812	375.651	410.57	266.57	378.279	324.766	268.771
FBgn0000520	338.747	dwg	0.261188	0.134982	0.133817	0.0743932	0.157131	0.842154	2.56559e-05	0.133476	0.999847	0.181499	0.15327	0.639002	0.235425	0.116117	0.265389	15.0175	14.6242	14.9402	20.1703	17.154	17.8249	14.2504	17.6452	17.8513	16.1854	12.7408	17.0142	17.1915	19.5675	306.749	298.714	305.169	411.999	350.387	364.091	291.079	360.421	364.632	330.604	260.245	347.532	351.153	399.686
FBgn0000524	1049.95	dx	-0.347132	0.101792	0.0034015	0.0567841	0.125962	0.852217	0.414787	0.0984681	0.000226686	0.0205328	0.121205	0.961116	0.0662763	0.0781218	0.757238	27.1675	27.2365	27.5087	23.6172	20.3489	22.0129	29.626	25.6158	25.3663	28.4503	33.2009	29.3904	28.506	28.3137	1061.06	1063.76	1074.39	922.401	794.753	859.745	1157.09	1000.46	990.716	1111.16	1296.71	1147.88	1113.34	1105.83
FBgn0000527	116.851	e	0.307621	0.223986	0.321689	-0.382062	0.271706	0.48102	-0.569032	0.234156	0.0516874	0.148573	0.26249	0.852087	-0.209786	0.172289	0.610674	4.36471	4.11868	3.47538	4.45265	6.5146	4.51757	3.58124	3.18388	3.31232	0.968001	2.87517	2.67392	2.75432	4.23846	139.92	132.033	111.411	142.74	208.84	144.821	114.805	102.066	106.184	31.0314	92.17	85.7184	88.2958	135.873
FBgn0000529	64.8041	bsh	-1.17526	0.271105	0.000118463	0.0896933	0.200184	0.852781	0.803524	0.273	0.0148615	-0.365233	0.206467	0.384311	-0.221054	0.17559	0.592732	3.45172	3.74051	3.86987	1.52764	1.69557	1.39108	4.00727	4.35053	3.80627	3.89543	3.74163	3.49486	2.37309	2.85048	70.8571	76.7854	79.4409	31.3595	34.8067	28.5562	82.2616	89.308	78.1353	79.9656	76.8084	71.7426	48.7149	58.5148
FBgn0000533	82.4497	ea	-0.315791	0.242994	0.353386	-1.18727	0.27737	0.00507599	-1.7776	0.270608	1.58312e-09	-0.468358	0.277088	0.417292	-1.19837	0.18303	8.81251e-09	10.6505	6.79179	11.8769	7.77374	7.67043	8.31356	4.98994	4.16276	1.92892	2.68125	1.91401	1.55489	1.10742	2.67365	165.931	105.814	185.039	121.113	119.503	129.523	77.7417	64.8546	30.0521	41.7731	29.8197	24.2248	17.2532	41.6546
FBgn0000535	179.727	eag	0.0783217	0.289663	0.871358	-0.332223	0.236075	0.480564	-0.527621	0.261667	0.118996	-0.0919361	0.228293	0.903744	-0.308161	0.180551	0.395501	2.38867	1.26848	2.07119	1.3353	2.69429	2.23677	1.57441	1.43043	1.47698	0.890872	1.84028	1.1591	1.83307	0.98705	259.211	137.652	224.76	144.902	292.376	242.728	170.851	155.226	160.278	96.6748	199.702	125.782	198.919	107.112
FBgn0000536	633.584	eas	-0.428038	0.120062	0.00206056	0.21637	0.142784	0.440035	0.25908	0.118567	0.0859149	-0.363474	0.138711	0.116725	-0.155822	0.102918	0.482519	14.3065	12.794	13.6879	9.91835	11.3298	9.78636	13.404	16.5306	14.4929	16.4079	18.8924	12.5918	12.5119	11.2395	675.385	603.982	646.184	468.23	534.863	461.998	632.781	780.381	684.185	774.592	891.881	594.439	590.668	530.6
FBgn0000541	6358.33	E(bx)	-0.513906	0.126193	0.000334894	-0.152603	0.144376	0.609319	0.378259	0.112802	0.0045946	0.032763	0.136631	0.941955	-0.125631	0.102658	0.608265	69.9297	62.3921	78.0876	44.4382	56.2258	49.791	78.5106	54.0996	56.4314	64.3083	60.2432	65.9877	68.0562	57.733	7186.17	6411.58	8024.5	4566.59	5777.91	5116.66	8067.96	5559.42	5799.04	6608.5	6190.75	6781.07	6993.64	5932.8
FBgn0000542	2421.62	ec	-0.61857	0.134513	3.87722e-05	-0.0412534	0.183608	0.924209	0.537487	0.126266	0.000190453	-0.0201804	0.179136	0.97339	-0.0754105	0.084247	0.739095	30.6428	32.9204	30.0347	23.9732	17.4906	20.5868	35.8199	22.8756	28.5781	40.2882	23.5439	31.3206	27.5916	29.914	2626.2	2821.39	2574.08	2054.59	1499.01	1764.36	3069.89	1960.52	2449.24	3452.84	2017.8	2684.29	2364.7	2563.74
FBgn0000543	621.302	ecd	-0.296317	0.178214	0.212091	-0.0966388	0.149555	0.777383	0.284494	0.14723	0.138813	0.0959248	0.131658	0.795755	-0.0117481	0.122307	0.985305	27.0829	34.4797	26.8403	27.0256	19.5546	26.7586	30.7529	22.4581	28.3766	27.0156	28.5712	27.9264	28.4786	31.4906	609.012	775.345	603.557	607.725	439.725	601.72	691.539	505.015	638.105	607.5	642.479	627.981	640.398	708.128
FBgn0000546	2486.08	EcR	0.24327	0.203085	0.397669	-0.240326	0.174843	0.49158	-0.327158	0.121798	0.028598	0.184265	0.116351	0.466624	-0.0643764	0.147654	0.892108	27.6454	17.2583	30.3098	26.3526	35.8067	30.2272	23.7332	21.2208	18.4228	18.7468	22.3868	22.8806	23.2509	25.1577	2802	1749.21	3072.04	2670.96	3629.18	3063.67	2405.47	2150.83	1867.23	1900.08	2269.01	2319.06	2356.58	2549.86
FBgn0000547	8022.81	ed	-0.536192	0.0711943	1.36469e-12	-0.0608763	0.161784	0.874305	0.422107	0.076596	6.71344e-07	-0.0337511	0.158002	0.949205	-0.109425	0.0716196	0.478602	132.815	139.747	132.846	99.2893	94.3356	93.1914	149.138	96.6963	109.475	156.889	133.243	127.123	130.25	118.372	8706.46	9160.87	8708.46	6508.72	6183.99	6108.98	9776.47	6338.74	7176.43	10284.5	8734.47	8333.32	8538.31	7759.66
FBgn0000551	4.28407	Edg78E	1.1914	0.454003	0.0314769	0.0801136	0.206864		-0.267998	0.370085	0.642231	0.299651	0.21434	0.550906	0.189808	0.107851	0.371693	0.181819	0.0949114	0.0981938	0.548018	1.05837	1.24044	0.091624	0.107762	0.203066	0.604856	0	1.0388	0.3086	0.502617	1.79385	0.936407	0.968791	5.40681	10.442	12.2384	0.903973	1.06319	2.00347	5.96758	0	10.2489	3.04468	4.95888
FBgn0000552	0.740148	Edg84A	0.100239	0.217714		0.0259748	0.104891		-0.0175305	0.207414		0.0312113	0.116786		0.0235102	0.0457942		0	0.140766	0	0	0.523233	0	0	0.159825	0.301173	0	0	0.280123	0.152564	0	0	0.936407	0	0	3.48067	0	0	1.06319	2.00347	0	0	1.86344	1.01489	0
FBgn0000556	108499	Ef1alpha48D	0.230174	0.0875471	0.031066	-0.197245	0.142844	0.489498	-0.285086	0.0765092	0.00134661	0.152786	0.13673	0.662548	-0.0538932	0.0859146	0.830156	4769.63	4048.87	4276.83	5273.82	5392.28	5152.56	4491.54	3307.89	3347.44	4356.62	3380.41	3945.59	4451.94	4226.46	119907	101787	107518	132583	135560	129534	112916	83159.5	84153.8	109524	84982.6	99191.1	111921	106252
FBgn0000557	11937.3	Ef1alpha100E	-0.00869186	0.113928	0.966163	0.127193	0.124143	0.621207	-0.0741455	0.0847216	0.562154	-0.198195	0.107743	0.354843	-0.0795949	0.0909154	0.746186	404.993	482.187	398.726	420.315	480.853	413.649	396.233	472.849	470.839	489.234	521.162	402.482	411.895	401.781	10974.8	13066.6	10804.9	11390	13030.5	11209.3	10737.4	12813.6	12759.1	13257.6	14122.8	10906.7	11161.8	10887.7
FBgn0000559	55149.1	EF2	0.406548	0.0719564	2.19862e-07	-0.145517	0.163557	0.675364	-0.406673	0.0847018	1.97359e-05	0.149545	0.160901	0.731705	-0.00430792	0.0828726	0.990958	1801.66	1640.89	1652.92	2301.15	2372.41	2284.21	1864	1206.31	1324.5	1872.13	1346.84	1547.24	1802.64	1745.54	56175.3	51162.5	51537.8	71749.4	73971.2	71221.2	58119.1	37612.5	41297.5	58372.5	41994.3	48242.7	56205.9	54425.7
FBgn0000560	23.9216	eg	0.467059	0.349179	0.336565	-0.167527	0.306679	0.816375	-0.42849	0.308469	0.314712	0.167387	0.277809	0.83999	0.0064818	0.180051	0.99325	0.864827	1.17376	1.30777	1.98106	1.84586	1.27838	1.04595	1.02514	1.35224	0.0575402	0.827725	1.21281	0.929645	1.24317	17.9385	24.3466	27.1262	41.0917	38.2874	26.5165	21.6954	21.2638	28.0486	1.19352	17.1689	25.1565	19.283	25.7862
FBgn0000562	882.784	egl	0.00267402	0.0917203	0.988019	-0.135235	0.139674	0.643989	-0.0229905	0.090283	0.881404	0.124369	0.134622	0.732363	-0.0207701	0.0825438	0.9415	19.2175	19.9008	20.1474	20.7513	19.6201	20.656	21.3112	14.6788	17.5489	16.789	19.1257	19.4169	19.2335	19.8934	885.265	916.742	928.102	955.924	903.814	951.533	981.715	676.189	808.4	773.398	881.037	894.453	886.003	916.401
FBgn0000564	101.353	Eh	0.161545	0.270491	0.702592	0.24286	0.27145	0.673002	-0.452156	0.224109	0.118756	-0.461612	0.252551	0.357342	-0.207481	0.175948	0.626088	15.9836	9.51689	13.4877	11.5923	16.4759	17.3225	11.075	24.8672	20.7801	16.284	8.93214	9.7287	10.4559	11.0462	114.806	68.3577	96.8791	83.2648	118.343	124.423	79.5496	178.616	149.259	116.965	64.1576	69.8791	75.1022	79.3421
FBgn0000565	401.589	Eip71CD	-0.369302	0.156334	0.0575129	-0.291113	0.222405	0.514114	-0.144059	0.151753	0.524452	-0.145695	0.21632	0.817574	-0.466337	0.120606	0.00390451	32.9174	38.569	35.6952	30.5279	23.5159	30.4897	30.0351	37.9419	33.7909	15.2056	24.0059	27.3825	22.9946	23.9067	454.741	532.815	493.115	421.731	324.863	421.204	414.924	524.153	466.809	210.059	331.631	378.279	317.662	330.261
FBgn0000566	912.506	Eip55E	-0.207706	0.0977181	0.0935741	0.109731	0.127989	0.689622	0.235044	0.0948034	0.0463273	-0.0716897	0.123029	0.846369	0.0259738	0.0853473	0.928803	61.2037	60.855	57.4988	52.2762	56.1656	51.2645	57.0687	73.1131	57.8598	65.7711	70.4697	60.9213	59.5621	63.138	922.936	917.679	867.068	788.313	846.963	773.057	860.582	1102.53	872.511	991.812	1062.67	918.678	898.181	952.105
FBgn0000567	1630.19	Eip74EF	-0.441116	0.115152	0.000822359	-0.14436	0.13414	0.602607	0.335422	0.103998	0.00680269	0.0529263	0.126653	0.90087	-0.102317	0.0778295	0.568312	18.0869	18.9912	20.2076	15.7299	12.7461	14.664	16.6814	15.7671	16.6864	15.4685	21.3444	17.624	17.7157	17.9892	1722.1	1808.2	1924.02	1497.69	1213.59	1396.19	1588.28	1501.22	1588.75	1472.8	2032.26	1678.03	1686.75	1712.8
FBgn0000568	5063	Eip75B	-0.40412	0.167638	0.0515267	-0.027921	0.173374	0.947471	0.468077	0.0988674	2.62583e-05	0.0925894	0.144177	0.826259	0.0470804	0.138383	0.919901	32.7169	49.6458	33.8418	29.4455	28.3889	31.5684	37.2094	29.679	36.7006	39.2916	46.7162	43.4298	41.6716	36.184	4490.01	6813.3	4644.39	4041.05	3896.03	4332.38	5106.54	4073.08	5036.72	5392.31	6411.24	5960.22	5718.93	4965.82
FBgn0000575	6029.68	emc	-0.29511	0.171792	0.194329	0.394055	0.162142	0.171297	0.326868	0.16399	0.124127	-0.342371	0.162457	0.253031	0.0331921	0.112913	0.931286	238.03	285.058	268.594	275.907	172.655	209.431	277.649	376.188	352.095	305.265	462.37	313.76	238.315	262.632	4976.14	5959.29	5615.11	5767.98	3609.45	4378.28	5804.41	7864.42	7360.75	6381.73	9666.11	6559.32	4982.12	5490.47
FBgn0000576	414.224	ems	-0.260709	0.188052	0.316203	0.0134055	0.16095	0.973234	0.369244	0.18409	0.121212	0.106957	0.166042	0.825918	0.105373	0.124872	0.758764	16.7092	16.2966	16.5919	17.194	10.6465	14.3202	20.4875	15.5173	19.058	13.8789	14.5824	20.8216	15.6554	17.6132	422.452	412.019	419.487	434.707	269.172	362.052	517.977	392.317	481.835	350.894	368.68	526.423	395.809	445.307
FBgn0000577	321.258	en	-0.252002	0.363926	0.650791	0.666828	0.231842	0.0858437	0.54948	0.289353	0.146775	-0.379613	0.18365	0.265211	0.221671	0.178079	0.598909	5.69901	12.9188	7.58403	11.2744	3.09542	7.2678	13.6137	10.9729	16.7388	18.896	16.0828	12.9523	9.44129	11.35	162.344	368.008	216.04	321.164	88.177	207.032	387.804	312.578	476.826	538.276	458.139	368.962	268.947	323.319
FBgn0000578	2714.53	ena	-0.464377	0.100371	3.42337e-05	-0.0983919	0.107928	0.665438	0.33207	0.0953181	0.00302202	-0.0196853	0.103038	0.95486	-0.123833	0.0948004	0.571385	46.7115	52.8921	46.0153	33.9157	36.3704	37.8117	46.641	43.0888	41.8426	44.6928	49.9909	45.0062	47.3536	40.8026	2895.28	3278.36	2852.12	2102.17	2254.31	2343.65	2890.91	2670.73	2593.49	2770.15	3098.54	2789.58	2935.07	2529.03
FBgn0000579	7072.77	Eno	0.130743	0.151845	0.561149	-0.103817	0.14748	0.753344	-0.0425585	0.118372	0.830382	0.199398	0.127557	0.476275	0.0739868	0.137425	0.859117	219.301	143.667	187.71	200.884	216.85	203.817	182.038	174.47	154.298	185.789	153.908	162.942	207.586	217.028	8318.98	5449.89	7120.62	7620.36	8225.98	7731.59	6905.45	6618.36	5853.14	7047.71	5838.34	6181.04	7874.56	8232.73
FBgn0000581	3611.34	E(Pc)	-0.269737	0.0790631	0.0033902	-0.178882	0.158269	0.582644	0.218604	0.088301	0.0466238	0.139638	0.155319	0.741103	-0.0480477	0.0860073	0.852555	35.8915	33.1952	36.7287	29.1255	30.9691	30.0261	38.3185	23.7809	27.5997	35.3524	29.2983	34.1136	36.7409	31.5702	4008.36	3707.23	4101.86	3252.74	3458.63	3353.31	4279.41	2655.85	3082.34	3948.15	3272.04	3809.81	4103.22	3525.76
FBgn0000588	198.861	esc	-0.183447	0.211999	0.558661	-0.0236626	0.211654	0.96403	0.261724	0.182684	0.2975	0.10509	0.198186	0.863982	0.0678284	0.144357	0.881247	13.1555	9.85658	11.8134	9.7652	8.74225	12.7295	14.8707	11.8026	11.9847	10.984	7.38055	11.3078	13.1929	12.5501	228.716	171.362	205.384	169.774	151.989	221.31	258.536	205.196	208.361	190.963	128.315	196.593	229.366	218.191
FBgn0000591	257.932	E(spl)m8-HLH	-1.51737	0.221716	1.62568e-10	0.273235	0.180329	0.440035	1.17302	0.231715	5.91039e-06	-0.513206	0.192541	0.108624	-0.23275	0.155122	0.487703	32.9232	37.2369	39.389	13.6446	8.57676	14.2984	32.0298	44.4466	54.262	48.0695	46.4139	31.9442	22.1193	34.888	258.315	292.159	309.044	107.055	67.2929	112.185	251.305	348.726	425.737	377.151	364.162	250.633	173.547	273.73
FBgn0000592	0.444153	Est-6	-0.0331463	0.267582		-0.067963	0.107204		-0.0893465	0.126563		-0.0370159	0.0701608		-0.0309223	0.0376362		0.047855	0	0.103379	0	0.123806	0	0	0.056726	0	0	0	0	0	0	0.896925	0	1.93758	0	2.32045	0	0	1.06319	0	0	0	0	0	0
FBgn0000594	1.80008	Est-P	-0.251837	0.273584	0.530133	-0.0983323	0.145548		0.146043	0.191415		0.0316243	0.117652		-0.0181905	0.0514937	0.917772	0	0	0.654851	0	0.065354	0	0.10184	0	0	0	0.254502	0	0.343007	0	0	0	11.6255	0	1.16022	0	1.80795	0	0	0	4.51814	0	6.08937	0
FBgn0000606	6.47838	eve	-0.522949	0.451406	0.416634	-0.603746	0.280281		0.219644	0.371041	0.713681	0.417651	0.247222	0.41741	-0.0982161	0.146908	0.817475	1.31302	0.652769	0.405206	0.45229	0.485275	0.355473	0.189048	0.29646	0.349155	0	0.125984	0.649503	0.495238	0.553093	18.8354	9.36407	5.81275	6.48817	6.96134	5.09932	2.71192	4.25276	5.00868	0	1.80726	9.31722	7.10426	7.93421
FBgn0000611	4084.03	exd	-0.247205	0.121858	0.112625	0.032804	0.159054	0.930453	0.363001	0.105602	0.00350726	0.086289	0.150129	0.848724	0.109235	0.0962226	0.64698	118.1	110.652	135.356	94.3352	117.298	102.835	133.759	128.537	105.764	97.8487	156.48	135.929	137.761	122.494	3978.76	3727.84	4560.1	3178.12	3951.72	3464.48	4506.31	4330.37	3563.17	3296.49	5271.76	4579.41	4641.11	4126.78
FBgn0000615	21.2633	exu	-0.811333	0.375496	0.0877995	-0.207925	0.297456	0.755506	0.706626	0.33853	0.104222	0.179238	0.264698	0.816059	-0.0148859	0.182123	0.987383	0.774887	0.836893	0.836975	0.289933	0.449334	0.486123	0.619395	0.981876	0.477482	0.711119	0	0.638408	0.997744	0.768194	26.0108	28.0922	28.0949	9.73225	15.0829	16.3178	20.7914	32.9589	16.0278	23.8703	0	21.4296	33.4915	25.7862
FBgn0000617	433.527	e(y)1	0.0751894	0.152572	0.756963	0.336734	0.139595	0.175949	0.225075	0.128683	0.187479	-0.0337221	0.124749	0.936285	0.273944	0.115204	0.154541	34.413	33.6415	28.807	39.6035	31.97	33.5272	35.787	42.9245	43.2386	45.1681	39.7919	40.2166	41.2402	38.9171	394.647	385.8	330.358	454.172	366.631	384.489	410.404	492.257	495.859	517.986	456.332	461.202	472.941	446.299
FBgn0000618	240.448	e(y)2	-0.23295	0.182675	0.364355	0.652793	0.271832	0.176229	0.25184	0.184218	0.324332	-0.593146	0.258366	0.189838	0.0203577	0.14466	0.971093	38.4495	35.2155	35.8671	36.8741	28.0334	30.2063	25.8932	109.385	89.7889	61.6292	52.823	39.9412	31.2457	40.5831	197.324	180.727	184.07	189.238	143.868	155.019	132.884	561.364	460.798	316.282	271.088	204.979	160.353	208.273
FBgn0000625	185.545	eyg	-0.255634	0.229893	0.43798	0.304736	0.218039	0.483875	0.388257	0.171588	0.073618	-0.180574	0.193403	0.730016	0.0979105	0.164506	0.839561	4.16091	6.76391	4.97691	4.94919	4.11805	4.44545	6.58593	5.75978	5.02139	8.47244	8.10266	6.52701	5.43494	5.55817	133.642	217.246	159.851	158.96	132.265	142.781	211.53	184.995	161.279	272.122	260.245	209.637	174.562	178.52
FBgn0000629	721.953	E(z)	-0.135745	0.101383	0.336141	0.0406899	0.125201	0.893224	0.189977	0.103458	0.16268	0.0226129	0.122496	0.956046	0.0513899	0.0936113	0.855729	26.8842	25.5536	26.758	24.3789	23.81	25.8056	29.3894	24.243	25.8626	30.5945	25.9219	28.4412	28.2926	25.7879	730.994	694.814	727.562	662.875	647.405	701.666	799.112	659.178	703.218	831.881	704.83	773.329	769.29	701.186
FBgn0000633	897.883	fas	-0.304547	0.166845	0.161695	-0.37251	0.164762	0.207556	0.0601536	0.170005	0.833087	0.145506	0.169281	0.752938	-0.222968	0.118114	0.319846	18.2496	16.3354	17.8693	11.3646	17.7289	14.2799	18.141	11.6791	11.4803	12.3084	12.5042	13.7943	17.2886	13.0736	1113.08	996.337	1089.89	693.153	1081.33	870.964	1106.46	712.337	700.213	750.722	762.662	841.345	1054.48	797.388
FBgn0000635	5069.67	Fas2	0.0496786	0.104704	0.76664	-0.104638	0.151473	0.758704	-0.127353	0.0830698	0.259927	0.0405261	0.142818	0.933934	-0.0733432	0.100981	0.79637	66.3113	78.5262	64.1384	74.797	73.8236	73.9364	71.0525	51.3326	57.759	77.351	64.7702	63.7841	71.5883	62.9858	4942.96	5853.48	4780.99	5575.5	5502.94	5511.34	5296.38	3826.42	4305.46	5765.88	4828.08	4754.58	5336.31	4695.07
FBgn0000636	4636.61	Fas3	-0.598897	0.0994082	2.6503e-08	0.0434692	0.131227	0.891461	0.47968	0.0911833	2.32932e-06	-0.146809	0.125509	0.648141	-0.112424	0.0891128	0.591838	74.6275	68.2376	79.9607	53.4421	47.1581	49.8586	82.5704	67.8944	66.7467	88.8313	77.3149	72.7854	68.9324	63.8632	5034.44	4603.38	5394.23	3605.26	3181.33	3363.51	5570.28	4580.22	4502.8	5992.64	5215.74	4910.17	4650.25	4308.27
FBgn0000639	135.631	Fbp1	-2.02377	0.442123	4.23348e-05	0.289889	0.290187	0.632692	0.257156	0.370293	0.658767	-0.794578	0.257863	0.0512432	-0.64201	0.16065	0.00253394	1.77595	2.46334	7.97444	0.795282	0.0984554	0.31733	3.40082	23.0967	4.98704	3.74738	3.32284	1.08056	0.258369	0.392752	62.7848	87.0858	281.918	28.1154	3.48067	11.2185	120.228	816.53	176.305	132.48	117.472	38.2006	9.13405	13.8849
FBgn0000640	8.64151	Fbp2	-1.45389	0.455876	0.00677545	-0.209055	0.219531		0.272251	0.3274	0.584365	-0.0769044	0.169591	0.89094	-0.310469	0.134467	0.170489	0.65482	1.70911	3.18279	0.098684	0.423523	0.0930718	0.742461	2.91077	0	0	0	0.680224	0.0926183	0.452543	7.1754	18.7281	34.8765	1.08136	4.64089	1.01986	8.13576	31.8957	0	0	0	7.45377	1.01489	4.95888
FBgn0000644	21.6108	Fcp3C	-0.692804	0.393345	0.18097	0.233467	0.298679	0.722125	0.4981	0.348714	0.298853	-0.313372	0.277598	0.658782	-0.0661635	0.176876	0.91003	2.73862	2.19203	1.77483	1.10059	1.29894	1.2456	3.03615	3.89554	1.42736	2.18653	3.95468	2.46555	1.96258	1.51411	26.9078	21.5374	17.4382	10.8136	12.7625	12.2384	29.8311	38.2748	14.0243	21.4833	38.856	24.2248	19.283	14.8766
FBgn0000658	1595.19	fj	1.07545	0.168685	3.28223e-09	-0.0298803	0.126207	0.921338	-0.663321	0.162008	0.000360523	0.431531	0.132635	0.0344801	0.355551	0.128132	0.0741689	29.0639	37.0374	33.3981	89.1828	59.4359	72.8792	36.8524	31.1355	30.5247	30.5378	33.2717	45.3386	36.7523	50.9983	1052.99	1341.87	1210.02	3231.11	2153.37	2640.43	1335.17	1128.04	1105.92	1106.39	1205.44	1642.63	1331.54	1847.68
FBgn0000659	420.593	fkh	-1.36911	0.168127	1.25087e-14	-0.0742094	0.188951	0.868409	1.10297	0.159959	1.89964e-10	-0.145959	0.183604	0.773853	-0.229961	0.117069	0.289634	10.8017	12.6039	12.0657	4.15149	4.03004	5.43028	10.6387	8.84375	9.43136	10.9915	15.8796	10.8162	9.78718	9.08829	472.68	551.544	527.991	181.669	176.354	237.628	465.546	387.001	412.715	480.987	694.89	473.315	428.285	397.702
FBgn0000662	1478.27	fl(2)d	-0.233881	0.0806043	0.0154166	-0.114429	0.115924	0.638153	0.32142	0.0821549	0.000709426	0.209534	0.112692	0.345707	0.0844853	0.0769474	0.660604	51.6473	51.1769	49.4064	45.2855	44.0807	43.5831	52.0233	44.6645	48.2172	48.7249	40.1926	55.2154	55.266	51.8846	1568.72	1554.44	1500.66	1375.49	1338.9	1323.78	1580.14	1356.63	1464.54	1479.96	1220.8	1677.1	1678.64	1575.93
FBgn0000667	2210.04	Actn	-0.433019	0.0793792	6.20003e-07	-0.270238	0.130444	0.255179	0.300032	0.0856778	0.00284695	0.152619	0.128404	0.638343	-0.126581	0.0804764	0.454628	49.024	47.6131	45.5855	34.8397	36.7118	36.5366	47.695	34.3531	37.3212	39.9176	35.5476	42.75	46.1322	41.1909	2636.96	2561.07	2452.01	1874	1974.7	1965.28	2565.48	1847.82	2007.48	2147.14	1912.08	2299.49	2481.42	2215.63
FBgn0000709	736.643	fliI	-0.169423	0.105025	0.229323	-0.161177	0.17046	0.652352	0.111624	0.095329	0.413865	0.115777	0.163927	0.805218	-0.0552001	0.0946884	0.843892	15.025	17.0743	16.0321	14.6453	14.347	14.9307	15.969	11.0099	13.2415	18.2	12.6052	15.4754	14.961	15.8889	739.963	840.893	789.565	721.268	706.576	735.322	786.457	542.227	652.13	896.331	620.792	762.148	736.813	782.511
FBgn0000711	621.89	flw	-0.104838	0.193114	0.731666	-0.184712	0.19754	0.656336	0.0289253	0.161199	0.919469	0.122091	0.182999	0.818424	-0.0674072	0.134446	0.870988	15.7892	12.4061	17.7427	11.724	17.8712	14.1897	16.079	14.232	12.3072	8.426	15.2444	14.8	15.7955	12.9578	688.839	541.243	774.064	511.484	779.67	619.057	701.483	620.903	536.93	367.603	665.07	645.683	689.113	565.312
FBgn0000715	225.928	FMRFa	1.08927	0.193241	2.35733e-07	0.0293892	0.251874	0.962784	-1.0079	0.17968	3.98652e-07	0.0309368	0.240004	0.969755	0.050994	0.154508	0.922069	12.9986	10.0977	12.9089	22.0589	28.3692	31.3116	15.5842	11.903	9.70126	17.9527	6.51681	10.4951	13.4535	13.8963	189.251	147.016	187.946	321.164	413.039	455.879	226.897	173.3	141.245	261.38	94.8809	152.802	195.875	202.322
FBgn0000719	496.965	fog	0.240533	0.163431	0.281185	-0.0417336	0.1478	0.907224	-0.294101	0.118722	0.0465454	0.00106496	0.117278	0.998419	-0.0462514	0.133436	0.91891	6.42849	8.69694	6.49513	8.71919	9.63225	8.08627	7.72081	6.60413	6.79079	6.59389	7.23213	6.59441	7.27401	7.01946	430.524	582.445	434.987	583.935	645.084	541.548	517.073	442.287	454.788	441.601	484.344	441.636	487.149	470.102
FBgn0000721	871.752	for	-0.0469592	0.110447	0.791446	-0.238055	0.141672	0.375067	-0.0977071	0.109651	0.554194	0.107036	0.138494	0.780567	-0.138753	0.0925092	0.487703	13.8291	12.6364	13.6764	13.537	14.3766	12.0459	13.9121	11.1891	10.4006	11.1762	9.53538	11.5188	12.8916	11.9105	977.649	893.332	966.854	957.005	1016.36	851.586	983.523	791.013	735.274	790.108	674.106	814.325	911.375	842.018
FBgn0000723	1615.07	FER	-0.131383	0.0850006	0.253503	0.181933	0.100561	0.334597	0.111081	0.0860056	0.358477	-0.190621	0.0977498	0.304422	-0.019988	0.0760519	0.938979	29.1775	30.4261	29.9599	26.6	29.316	28.1086	33.4152	34.9723	32.8359	37.2061	31.6235	30.5944	29.1937	28.7372	1526.57	1591.89	1567.5	1391.71	1533.82	1470.64	1748.28	1829.75	1717.98	1946.62	1654.54	1600.7	1527.42	1503.53
FBgn0000808	83.5196	gd	0.960756	0.247557	0.000683827	0.0701527	0.274794	0.914053	-0.95559	0.239315	0.000526641	-0.0864817	0.26178	0.918477	-0.0251492	0.176569	0.970896	2.99383	2.67909	2.93973	7.45328	6.23653	4.59785	2.62549	2.48877	2.60546	5.63942	2.03691	3.35231	2.24373	2.79452	69.0633	61.8028	67.8154	171.936	143.868	106.066	60.5662	57.4123	60.1041	130.093	46.9886	77.3329	51.7596	64.4654
FBgn0000810	366.645	fs(1)K10	-0.127589	0.126649	0.486881	-0.215331	0.164012	0.511968	-0.0448765	0.132394	0.840337	0.0603974	0.162709	0.908984	-0.155833	0.119491	0.572285	13.3362	12.119	13.3781	12.4322	12.7428	11.3322	14.2829	10.2772	11.2273	9.6205	9.66339	12.1481	12.0592	10.2238	415.276	377.372	416.58	387.127	396.796	352.873	444.755	320.02	349.606	299.573	300.908	378.279	375.511	318.36
FBgn0000826	6.13112	png	-0.976467	0.453642	0.0891273	-0.0834728	0.287948		-0.0636086	0.288697		-0.42046	0.233978	0.371367	-0.329146	0.13051	0.120799	0.710222	0.741484	1.27855	0.380562	0	0.17946	0.954403	1.02896	0.793214	1.05008	0	0.081975	0.178585	0.174517	8.07233	8.42766	14.5319	4.32545	0	2.03973	10.8477	11.6951	9.01562	11.9352	0	0.931722	2.02979	1.98355
FBgn0000927	0.65812	fs(1)Ya	0.33415	0.314758		-0.0692121	0.0829454		-0.27136	0.237028		0.0588776	0.0693196		0.000423458	0.0312055		0.0393332	0	0	0.189685	0	0.134173	0	0	0	0	0	0.0408591	0	0	0.896925	0	0	4.32545	0	3.05959	0	0	0	0	0	0.931722	0	0
FBgn0000928	24.7376	fs(1)Yb	1.35513	0.344292	0.000559799	-0.479516	0.30821	0.424475	-1.39965	0.301293	3.84924e-05	0.393346	0.280797	0.549711	-0.0490537	0.175454	0.934365	0.552259	0.393115	0.677851	1.99746	2.01325	1.19882	0.404799	0.29756	0.308397	0.0668071	0.303483	0.469378	0.45447	0.555146	19.7324	14.0461	24.2198	71.3699	71.9338	42.8343	14.4636	10.6319	11.0191	2.38703	10.8435	16.771	16.2383	19.8355
FBgn0000964	66.8766	tj	-0.397402	0.259707	0.258772	-0.128666	0.287133	0.852781	0.210822	0.243952	0.568072	0.00191602	0.269412	0.998799	-0.133572	0.170767	0.778115	1.98879	2.33916	2.09376	1.39616	1.49798	1.97514	2.10591	1.76063	1.79945	0.636484	3.06889	2.0398	1.82308	1.75372	70.8571	83.3402	74.5969	49.7426	53.3703	70.3706	75.0298	62.7282	64.111	22.6768	109.339	72.6743	64.9532	62.4819
FBgn0000996	785.269	dup	-0.885104	0.186016	1.89098e-05	-0.305365	0.206094	0.451687	0.755474	0.109599	1.90989e-10	0.182508	0.181679	0.704224	-0.125138	0.142065	0.744532	36.0267	22.433	33.0733	15.0975	16.9233	17.5199	33.1757	23.6771	20.1183	25.6847	17.1319	26.6569	28.9414	26.9191	1153.45	718.224	1058.89	483.369	541.824	560.925	1062.17	758.054	644.116	822.333	548.502	853.457	926.599	861.853
FBgn0001075	5215.17	ft	0.242897	0.120242	0.114528	-0.326027	0.205334	0.411202	-0.0985136	0.107114	0.538967	0.453352	0.198009	0.191095	0.1378	0.080352	0.391499	28.7068	32.8678	30.4096	42.2764	33.0041	36.9597	32.5969	17.4748	23.5726	29.1823	15.5564	33.7655	35.4043	32.8674	4935.78	5651.22	5228.57	7268.91	5674.65	6354.77	5604.63	3004.57	4053.02	5017.54	2674.74	5805.56	6087.34	5651.14
FBgn0001077	0.275461	ftz	-0.127833	0.185908		-0.0484275	0.0985906		0.0694577	0.113707		0.0176688	0.0785161		-0.00815253	0.0346852		0	0	0.10705	0	0	0	0.0499439	0	0	0	0	0	0.0560722	0	0	0	1.93758	0	0	0	0.903973	0	0	0	0	0	1.01489	0
FBgn0001078	368.369	ftz-f1	0.533908	0.33496	0.236037	-0.465789	0.259039	0.338004	-0.701849	0.225978	0.0096257	0.402373	0.191649	0.256562	-0.0765022	0.182955	0.897393	5.17357	1.82895	5.79834	4.6688	9.50174	6.2904	3.52089	3.20595	2.05953	2.60378	2.6732	3.29906	3.48923	4.79177	452.947	160.126	507.647	408.755	831.88	550.726	308.255	280.682	180.312	227.962	234.04	288.834	305.483	419.521
FBgn0001079	395.237	fu	-0.125415	0.144022	0.55554	0.0441803	0.224831	0.934453	0.0745009	0.136168	0.737057	-0.0770148	0.21642	0.910901	-0.048091	0.105852	0.885433	12.3576	11.6594	11.975	12.2255	9.68912	11.8992	12.373	9.26343	10.7514	20.3661	9.45327	11.4045	11.4128	11.9901	409.895	386.736	397.204	405.511	321.382	394.687	410.404	307.262	356.618	675.53	313.559	378.279	378.556	397.702
FBgn0001083	432.071	fw	-0.582732	0.14172	0.000288534	0.134424	0.22002	0.791394	0.314076	0.135945	0.0666888	-0.347447	0.212657	0.44299	-0.247697	0.106559	0.166245	9.3935	10.1	9.39832	7.21918	5.73663	6.65969	8.93925	8.93888	8.65208	17.7784	9.40713	8.3195	7.81294	7.84188	450.257	484.122	450.488	346.036	274.973	319.217	428.483	428.466	414.718	852.17	450.91	398.777	374.496	375.883
FBgn0001084	211.804	fy	0.0820843	0.242824	0.836649	0.269118	0.201236	0.50571	0.201295	0.17002	0.40789	0.00623041	0.159272	0.99132	0.212193	0.166788	0.58743	8.80138	14.2997	8.83156	13.5623	10.1051	11.2513	12.3348	14.569	15.0647	10.8109	13.0646	12.7134	12.1394	14.627	151.58	246.275	152.1	233.574	174.033	193.774	212.434	250.913	259.449	186.189	225.003	218.955	209.068	251.911
FBgn0001085	1097.69	fz	-0.220684	0.120753	0.161221	0.138233	0.118823	0.569029	0.334845	0.114893	0.0161004	-0.0144281	0.115001	0.970595	0.107344	0.103537	0.686648	25.0348	27.7959	29.2298	26.6841	22.5823	22.9144	30.106	27.9283	28.0631	31.4437	33.575	32.7288	28.5099	28.0133	974.958	1082.49	1138.33	1039.19	879.449	892.381	1172.45	1087.64	1092.89	1224.55	1307.55	1274.6	1110.29	1090.95
FBgn0001086	1036.88	fzy	-0.388568	0.144632	0.0270303	-0.0459745	0.156388	0.902811	0.581738	0.11173	3.02586e-06	0.238712	0.140141	0.414145	0.170253	0.122322	0.538139	57.6081	43.0388	56.3726	43.2761	38.0003	41.1154	59.8807	50.8498	44.8608	54.9732	42.5084	53.9868	62.494	63.8463	1173.18	876.477	1148.02	881.31	773.869	837.308	1219.46	1035.55	913.582	1119.52	865.675	1099.43	1272.68	1300.22
FBgn0001087	1245.72	g	-0.367757	0.0958675	0.000806561	0.0414803	0.11707	0.883112	0.128806	0.100824	0.364324	-0.260801	0.117485	0.212726	-0.225372	0.0915796	0.13368	29.4829	30.9265	28.5895	24.8361	23.7296	22.1753	27.6222	28.9381	30.8993	35.0353	30.407	27.2467	23.942	24.3015	1324.76	1389.63	1284.62	1115.97	1066.25	996.407	1241.16	1300.28	1388.4	1574.25	1366.29	1224.28	1075.79	1091.95
FBgn0001089	302.022	Gal	-0.316246	0.455813	0.650304	0.187083	0.305338	0.7905	0.871061	0.203825	0.000177812	-0.105591	0.199323	0.863982	0.0395665	0.124096	0.925119	3.29895	26.7706	4.21115	8.31622	8.24381	6.01033	11.4104	16.664	14.1516	14.4665	20.7725	18.264	11.8773	12.2699	78.9294	640.502	100.754	198.971	197.238	143.801	273	398.696	338.586	346.12	496.995	436.978	284.17	293.566
FBgn0001090	5305.48	bnb	-1.49904	0.126789	2.53661e-30	-0.0363612	0.133815	0.908495	1.08958	0.106863	4.78758e-22	-0.348433	0.123705	0.0842033	-0.381697	0.101991	0.00574155	227.643	269.278	218.818	86.78	75.5882	92.552	267.946	193.235	235.803	217.48	247.733	190.546	182.013	165.172	6331.4	7489.38	6085.95	2413.6	2102.32	2574.14	7452.35	5374.43	6558.36	6048.74	6890.16	5299.63	5062.29	4593.91
FBgn0001091	4093.33	Gapdh1	-0.128413	0.193243	0.665996	-0.145167	0.18856	0.725002	0.0839183	0.152582	0.736045	0.111633	0.169475	0.822097	-0.0360768	0.161559	0.949591	362.39	198.38	302.247	266.757	287.056	254.355	298.069	310.152	246.451	224.315	208.191	209.851	295.66	331.223	5472.14	2995.57	4563.98	4028.07	4334.59	3840.81	4500.88	4683.35	3721.45	3387.2	3143.72	3168.79	4464.52	5001.53
FBgn0001092	7679.4	Gapdh2	-0.0382294	0.178556	0.899542	-0.310543	0.169825	0.328027	-0.253229	0.132105	0.142846	0.0429336	0.144387	0.927925	-0.242456	0.14664	0.419582	709.43	429.448	628.153	541.391	662.516	563.595	564.022	507.018	436.819	419.682	404.165	398.632	490.122	547.467	10444.7	6322.62	9248.08	7970.72	9754	8297.61	8303.9	7464.66	6431.14	6178.83	5950.39	5868.92	7215.9	8060.16
FBgn0001098	3970.55	Gdh	0.520312	0.128744	0.000377675	-0.120377	0.168841	0.750333	-0.439776	0.122436	0.00210798	0.19864	0.164384	0.631888	0.0681138	0.117199	0.844705	173.305	134.085	151.528	202.61	233.79	245.439	187.6	133.782	122.529	144.439	110.604	138.52	177.589	169.52	4142.9	3205.32	3622.31	4843.42	5588.8	5867.28	4484.61	3198.08	2929.07	3452.84	2644.01	3311.34	4245.3	4052.4
FBgn0001099	17.9559	gdl	0.979553	0.411287	0.0550627	0.663939	0.308166	0.235803	-0.377518	0.342167	0.446788	-0.277056	0.281243	0.708578	0.225864	0.163672	0.54377	0.598534	0.70299	0.808114	1.26282	2.32271	2.04172	0.904855	1.2416	1.33695	3.88271	2.11052	1.16579	1.10054	1.48912	7.1754	8.42766	9.68791	15.1391	27.8454	24.4767	10.8477	14.8847	16.0278	46.5471	25.3016	13.9758	13.1936	17.852
FBgn0001104	2515.05	Galphai	-0.236791	0.0896761	0.0302922	0.468415	0.151336	0.0611745	0.286488	0.0942781	0.011568	-0.405217	0.14867	0.100109	0.0485879	0.0777046	0.830189	106.453	103.635	106.759	97.2698	85.2733	93.3822	108.061	174.583	163.495	149.577	151.939	116.105	103.033	110.045	2245	2185.57	2251.47	2051.34	1798.35	1969.36	2278.92	3681.83	3447.97	3154.46	3204.26	2448.56	2172.89	2320.76
FBgn0001105	12091.5	Gbeta13F	-0.295593	0.112701	0.0315963	0.315915	0.17441	0.333815	0.325281	0.106646	0.011216	-0.273629	0.168518	0.447765	0.0294548	0.0869879	0.919901	201.185	184.185	213.364	149.345	187.593	163.12	191.336	245.05	217.638	265.546	349.015	215.273	209.667	188.579	11425	10459.7	12116.7	8481.12	10653.2	9263.42	10865.8	13916.1	12359.4	15080.1	19820.2	12225.1	11906.7	10709.2
FBgn0001108	1269.97	Gl	-0.0922806	0.140295	0.670344	0.0540036	0.173177	0.897652	0.0439887	0.0918876	0.771037	-0.0898548	0.157038	0.850077	-0.0452742	0.116171	0.905431	25.1364	32.3346	24.5835	27.8128	24.6926	26.5166	27.7485	23.4978	26.1747	38.3589	26.6673	26.5731	27.087	25.8077	1166.9	1501.06	1141.24	1291.15	1146.3	1230.98	1288.16	1090.83	1215.1	1780.73	1237.97	1233.6	1257.45	1198.07
FBgn0001112	74.2166	Gld	-0.453559	0.365155	0.378391	-0.260871	0.28643	0.665438	0.426623	0.253696	0.208757	0.237685	0.242948	0.711856	-0.0307424	0.179732	0.96287	1.94074	1.80456	5.20786	2.2667	2.00052	1.93091	1.68093	2.76779	1.96432	3.14742	1.9247	3.74857	2.16169	2.58188	57.4032	53.3752	154.038	67.0444	59.1714	57.1124	49.7185	81.8656	58.1006	93.0943	56.9285	110.875	63.9383	76.3667
FBgn0001114	1369.7	Glt	0.748275	0.407229	0.158592	0.213854	0.17435	0.543718	-0.505963	0.36166	0.310697	-0.0156549	0.18568	0.98028	0.16812	0.139321	0.614435	28.1478	32.8425	28.4888	48.3586	110.682	29.724	33.7538	41.1509	24.7129	42.8311	33.0582	31.541	28.3405	43.5742	968.679	1130.24	980.417	1664.22	3809.01	1022.92	1161.61	1416.17	850.473	1473.99	1137.67	1085.46	975.313	1499.57
FBgn0001120	3.39218	gnu	-0.476945	0.448762	0.45953	-0.405856	0.203331		-0.0267537	0.346052	0.964584	0.184451	0.150478		-0.126506	0.112451	0.650956	0.57146	0.198872	1.74887	0.344485	0.246405	0.54149	0	0.338696	0	0	0	0.197877	0.538852	0.315946	5.38155	1.87281	16.4695	3.24408	2.32045	5.09932	0	3.18957	0	0	0	1.86344	5.07447	2.97533
FBgn0001122	3716.6	Galphao	-0.20324	0.18544	0.444446	-0.192206	0.140295	0.49287	0.0478017	0.171874	0.869167	0.0480425	0.137055	0.912595	-0.144656	0.114675	0.591838	62.6399	55.1963	70.0124	41.9155	71.3318	53.5401	62.6901	51.25	46.4204	49.9828	61.7274	52.614	64.4746	51.1867	4099.85	3612.66	4582.38	2743.41	4668.74	3504.25	4103.13	3354.36	3038.26	3271.43	4040.12	3443.64	4219.93	3350.22
FBgn0001123	1698.45	Galphas	-0.0437604	0.119451	0.822229	0.190315	0.159795	0.558918	0.257581	0.0845198	0.011299	0.0193191	0.146081	0.96975	0.196435	0.103466	0.314921	72.3007	63.2721	81.4657	71.812	75.5953	68.9585	69.4708	107.413	86.8392	71.5611	82.1924	87.9475	81.9514	82.7081	1557.96	1363.41	1755.45	1547.43	1628.95	1485.94	1496.98	2314.56	1871.24	1542.02	1771.11	1895.12	1765.92	1782.22
FBgn0001124	1423.14	Got1	0.213751	0.0903263	0.0570238	-0.00598892	0.0933051	0.980457	-0.083692	0.109406	0.619288	0.14132	0.106005	0.577896	0.118676	0.0971345	0.609232	76.536	73.3197	72.9585	94.37	85.1907	86.5183	76.787	73.5915	77.3255	68.7996	73.4552	74.2943	78.9032	91.22	1382.16	1324.08	1317.56	1704.23	1538.46	1562.43	1386.69	1328.99	1396.42	1242.45	1326.53	1341.68	1424.91	1647.34
FBgn0001125	1206.08	Got2	0.267032	0.126528	0.0959664	0.00439829	0.159687	0.990282	-0.138318	0.123455	0.438159	0.123806	0.156842	0.775706	0.111901	0.122107	0.731355	71.1287	55.6286	63.6856	85.2661	75.4828	75.7476	62.2349	61.8984	62.1142	81.0893	51.2807	63.9346	64.1348	80.7809	1258.39	984.164	1126.7	1508.5	1335.42	1340.1	1101.04	1095.09	1098.9	1434.61	907.242	1131.11	1134.65	1429.15
FBgn0001128	316.547	Gpdh	-0.090499	0.21086	0.789735	-0.201636	0.238747	0.694389	-0.0303757	0.166938	0.918033	0.103742	0.222012	0.888529	-0.10495	0.143426	0.793396	12.0764	8.32769	11.7487	8.17092	12.4106	10.3701	10.1193	11.9347	9.22016	4.30507	9.63779	9.30005	10.0356	10.1462	388.369	267.812	377.829	262.771	399.117	333.495	325.43	383.812	296.514	138.448	309.944	299.083	322.736	326.294
FBgn0001133	316.881	grau	-0.162169	0.14856	0.446659	0.222218	0.212096	0.611948	0.284068	0.137002	0.107066	-0.101324	0.203447	0.877019	0.110099	0.123558	0.740138	14.8063	16.6211	14.4385	14.9411	12.9086	14.1442	14.7823	19.6967	19.3876	25.5699	12.0645	18.0326	15.8609	16.3208	286.119	321.188	279.012	288.724	249.448	273.324	285.656	380.622	374.649	494.116	233.136	348.464	306.498	315.385
FBgn0001134	4.72159	Grd	0.791409	0.455633	0.188334	0.0809788	0.256172		-0.697606	0.368293	0.147895	-0.087101	0.226205	0.90657	-0.00791561	0.108278	0.988756	0.0863765	0.0901786	0.0466487	0.130173	0.279332	0.270093	0.17411	0.0511941	0.120587	0	0.130533	0.0672956	0.0733029	0.0716331	3.5877	3.74563	1.93758	5.40681	11.6022	11.2185	7.23178	2.12638	5.00868	0	5.42177	2.79517	3.04468	2.97533
FBgn0001137	12.6425	grk	-0.0111959	0.434103	0.989128	0.0764031	0.308115		-0.0213989	0.36543	0.973671	-0.093534	0.281341	0.917533	-0.0152719	0.163963	0.985896	0.511698	0.74791	0.829046	0.370151	1.05906	0.698201	0.618862	1.27376	0.400044	0.748993	0.824834	0.584704	0.694799	0.735553	8.96925	13.1097	14.5319	6.48817	18.5636	12.2384	10.8477	22.327	7.01215	13.1287	14.458	10.2489	12.1787	12.8931
FBgn0001138	729.756	grn	-0.637447	0.223652	0.0177005	0.167505	0.181117	0.66028	0.833852	0.163374	4.92106e-06	0.0218724	0.145896	0.966408	0.154598	0.150118	0.68891	13.8635	22.6194	15.7637	13.2159	8.53565	11.7311	18.2833	16.7391	24.7496	18.9054	20.3551	22.2383	19.4566	18.3717	578.517	943.898	657.809	551.494	356.189	489.535	762.953	698.516	1032.79	788.914	849.41	927.995	811.915	766.643
FBgn0001139	4140.03	gro	-0.296144	0.0944283	0.00791338	0.100033	0.107638	0.65836	0.345466	0.0864076	0.000516325	-0.0409677	0.100463	0.903051	0.0478846	0.0683072	0.804661	93.6914	86.1757	93.504	80.3881	78.8738	69.1973	92.8763	94.9897	90.9095	110.677	100.097	95.0918	95.4083	93.2786	4258.6	3916.99	4250.09	3653.92	3585.09	3145.26	4221.55	4317.61	4132.16	5030.67	4549.77	4322.26	4336.64	4239.84
FBgn0001142	751.415	Gs1	0.331566	0.149806	0.0791241	0.33891	0.170436	0.279202	-0.357865	0.139637	0.0380927	-0.352189	0.165264	0.243247	-0.0276137	0.128241	0.951927	23.9954	30.2611	24.848	29.6816	37.6364	35.7533	29.5458	43.0566	34.0114	26.4131	37.4818	23.2874	24.6604	29.6974	586.589	739.761	607.432	725.594	920.057	874.023	722.275	1052.56	831.44	645.692	916.279	569.282	602.847	725.98
FBgn0001145	2188.49	Gs2	-0.283324	0.410624	0.652189	-0.148795	0.298158	0.83281	-0.0569018	0.211961	0.873969	-0.173016	0.219557	0.77608	-0.132822	0.16615	0.771928	166.678	44.6761	131.343	69.6918	119.68	78.6321	147.456	107.989	79.6988	89.2943	61.016	57.5918	99.695	92.5877	3793.99	1016.94	2989.69	1586.36	2724.2	1789.86	3356.45	2458.1	1814.14	2032.56	1388.88	1310.93	2269.3	2107.52
FBgn0001147	103.102	gsb-n	0.0169581	0.265936	0.972745	0.12213	0.27259	0.852781	-0.0325618	0.2375	0.936986	-0.122801	0.257086	0.884372	-0.0137266	0.166868	0.987383	3.77261	4.96437	4.15978	5.78023	3.25339	4.37908	5.14888	4.56511	5.3546	7.16412	1.93999	4.24555	3.7352	4.77992	86.1048	113.305	94.9415	131.926	74.2543	99.9467	117.517	104.193	122.212	163.512	44.2778	96.8991	85.2511	109.095
FBgn0001148	54.6045	gsb	-0.409652	0.36191	0.429153	0.0161956	0.261889	0.980757	0.511854	0.309098	0.216925	0.105032	0.244153	0.89775	0.0850613	0.181307	0.881315	2.77217	4.22997	3.05187	3.21366	1.17233	2.84905	4.29838	2.84369	4.406	2.19912	3.22255	4.09805	2.89549	4.18535	46.6401	71.1669	51.3459	54.0681	19.7238	47.9336	72.3178	47.8436	74.1284	36.999	54.2177	68.9474	48.7149	70.4161
FBgn0001149	5280.04	GstD1	0.709013	0.116723	1.9877e-08	0.183412	0.167841	0.596181	-0.503168	0.130472	0.000864701	0.0109932	0.170332	0.983508	0.183477	0.0998788	0.339142	493.879	505.494	492.226	880.582	720.202	926.193	409.685	749.588	615.648	509.685	572.688	583.994	493.348	641.238	4247.84	4347.74	4233.62	7573.86	6194.43	7966.16	3523.69	6447.18	5295.17	4383.78	4925.67	5022.91	4243.27	5515.27
FBgn0001150	12.5181	gt	-0.0241685	0.413638	0.974833	0.0879982	0.306922	0.906285	-0.466657	0.36879	0.369681	-0.379965	0.272573	0.552171	-0.204129	0.155639	0.569861	0.740812	0.773421	0.640135	0.654974	0.958281	0.561568	0.497755	1.22939	0.661903	1.51153	0.248782	0.564338	0.279416	0.327661	13.4539	14.0461	11.6255	11.895	17.4033	10.1986	9.03973	22.327	12.0208	27.4509	4.51814	10.2489	5.07447	5.95066
FBgn0001168	600.16	h	0.859479	0.210414	0.000318924	-0.100833	0.189159	0.821337	-0.72841	0.147782	1.0959e-05	0.251522	0.152128	0.433723	0.110258	0.161459	0.81315	22.4763	14.5432	26.1071	34.6783	44.8046	42.5094	23.0323	20.2163	16.3567	19.1375	18.6236	24.7562	19.4258	26.0188	535.464	346.471	621.964	826.16	1067.41	1012.72	548.712	481.625	389.675	455.923	443.681	589.78	462.792	619.86
FBgn0001169	1593.21	H	-0.315303	0.0908883	0.00281986	-0.088451	0.141467	0.78581	0.262676	0.0827579	0.00794698	0.0477654	0.135097	0.911554	-0.0505111	0.0856099	0.841361	27.8049	26.0327	29.8113	22.7366	22.9932	23.225	29.7056	23.0835	23.4009	30.823	23.6758	26.739	28.1318	25.9529	1703.26	1594.7	1826.17	1392.79	1408.51	1422.71	1819.7	1414.04	1433.48	1888.14	1450.32	1637.97	1723.29	1589.82
FBgn0001170	3.97302	H2.0	-0.113116	0.378809	0.855997	0.178048	0.223715		0.348633	0.335666	0.479649	-0.0983935	0.223327	0.895523	0.0453898	0.0883447	0.866997	0.0528939	0.386555	0	0.127541	0.0684212	0.120288	0.266548	0.940484	0.472598	0	0.106578	0.384621	0.119702	0.23395	0.896925	6.55485	0	2.16272	1.16022	2.03973	4.51987	15.9479	8.01388	0	1.80726	6.52205	2.02979	3.9671
FBgn0001174	0.669253	halo	0.269288	0.314808		0.0421131	0.112289		-0.259506	0.205753		-0.0550375	0.0849161		-0.0169543	0.0280488		0.14271	0	0	0.172056	0.184604	0.324543	0	0.507495	0.159387	0	0	0	0	0	0.896925	0	0	1.08136	1.16022	2.03973	0	3.18957	1.00174	0	0	0	0	0
FBgn0001179	672.517	hay	0.495801	0.112079	8.20975e-05	0.367881	0.157382	0.190224	-0.210221	0.0960654	0.0852887	-0.0881186	0.148032	0.841828	0.264183	0.101512	0.102891	19.8031	21.4431	18.4993	28.1099	29.2944	29.7063	23.0604	25.0998	23.9852	33.9186	25.0062	23.9072	24.6031	24.7084	530.98	574.954	496.021	753.709	785.471	796.514	618.318	672.999	643.114	909.459	670.492	641.025	659.681	662.506
FBgn0001180	18.4635	hb	0.294079	0.409458	0.635717	-0.158362	0.307707	0.827269	-0.385003	0.33928	0.430877	0.091524	0.280942	0.919487	-0.0419719	0.167567	0.941612	0.435537	0.717961	0.272356	0.49746	0.533739	0.912273	0.30034	0.190206	0.435228	0.549055	0.461886	0.404809	0.363131	0.532289	17.0416	28.0922	10.6567	19.4645	20.884	35.6952	11.7517	7.44233	17.0295	21.4833	18.0726	15.8393	14.2085	20.8273
FBgn0001185	529.875	her	-0.106629	0.109597	0.504042	-0.123066	0.159206	0.724351	0.1244	0.111876	0.442143	0.148147	0.1552	0.720291	0.0161333	0.105938	0.96816	21.3674	22.9641	23.7583	21.3489	21.8538	21.7321	22.6158	18.1418	18.7859	25.9735	18.0634	21.774	24.9726	22.4007	518.423	557.162	576.431	517.972	530.222	527.27	548.712	440.161	455.789	630.176	438.259	528.286	605.892	543.493
FBgn0001186	1759.52	Hex-A	0.286957	0.204561	0.309588	-0.334469	0.182416	0.326078	-0.38456	0.143817	0.0294208	0.261543	0.14621	0.374286	-0.0748973	0.156822	0.87869	50.6558	29.3144	49.7823	51.777	63.7403	49.0981	41.0357	34.2149	29.699	32.389	30.1071	33.3818	42.6103	45.5147	2139.17	1237.93	2102.28	2186.51	2691.72	2073.38	1732.92	1444.88	1254.17	1367.77	1271.4	1409.7	1799.41	1922.06
FBgn0001187	0.148081	Hex-C	0.109529	0.170454					-0.00299281	0.131003		0.0599386	0.0697893		0.0176252	0.0283566		0	0	0	0.070989	0	0	0	0	0	0	0	0	0	0.0651079	0	0	0	1.08136	0	0	0	0	0	0	0	0	0	0.991776
FBgn0001189	509.854	hfw	0.342156	0.108146	0.00730037	-0.270266	0.163444	0.385299	-0.0952292	0.103786	0.540261	0.505904	0.156675	0.0364987	0.230091	0.0959613	0.150104	16.1177	15.3771	15.8777	21.7695	19.9134	20.2682	16.4194	11.2163	12.8626	13.4769	10.5242	18.276	18.8925	19.294	499.587	476.631	492.146	674.77	617.239	628.236	508.937	347.663	398.691	417.731	326.21	566.487	585.594	598.041
FBgn0001197	5278.76	His2Av	-0.863511	0.107278	2.66688e-14	-0.00335642	0.118119	0.990213	0.837445	0.087831	2.29391e-19	-0.0123572	0.105142	0.972326	-0.0249971	0.0982766	0.9412	509.072	412.782	484.309	248.255	270.354	269.253	469.495	518.474	472.703	402.928	476.479	483.236	474.93	425.515	6357.41	5154.92	6048.16	3100.26	3376.25	3362.49	5863.17	6474.83	5903.22	5031.86	5950.39	6034.76	5931.04	5313.94
FBgn0001202	626.273	hk	0.278675	0.115702	0.051781	0.0286651	0.152729	0.938038	-0.285618	0.112565	0.0404773	-0.0271395	0.148124	0.956046	-0.00960547	0.108031	0.986545	24.8135	26.7376	23.3593	33.0265	31.5087	29.25	25.888	20.9131	23.3909	31.1507	26.2221	23.2537	26.918	24.4589	586.589	632.075	552.211	780.743	744.863	691.468	611.99	494.383	552.958	736.399	619.889	549.716	636.339	578.205
FBgn0001206	611.624	Hmr	-0.502604	0.140188	0.00192995	-0.332766	0.199959	0.382337	0.207877	0.118687	0.186862	0.0746157	0.190969	0.905002	-0.273259	0.108469	0.121319	17.2225	13.8373	15.7716	9.90804	11.914	11.8776	15.622	10.4072	10.1402	15.3697	8.56244	12.6985	13.0483	12.3371	825.171	662.976	755.657	474.718	570.83	569.084	748.49	498.636	485.841	736.399	410.247	608.414	625.175	591.098
FBgn0001208	2.23503	Hn	-0.443415	0.340736	0.35271	-0.0574203	0.203335		0.171232	0.210635		-0.0681474	0.165863	0.902251	-0.0504364	0.074593	0.814768	0	0.260367	0.269371	0	0	0.047262	0.167566	0.246349	0.232109	0	0	0.0431774	0	0.183841	0	5.61844	5.81275	0	0	1.01986	3.61589	5.31595	5.00868	0	0	0.931722	0	3.9671
FBgn0001215	7920.79	Hrb98DE	-0.235655	0.0658955	0.00198805	-0.239488	0.10349	0.193069	0.307625	0.0919616	0.00471039	0.319365	0.109225	0.0688118	0.0703844	0.0856565	0.765678	301.931	299.663	312.623	259.847	276.517	261.395	276.686	229.268	256.856	242.232	279.81	332.688	343.891	288.925	8449.93	8386.46	8749.15	7272.16	7738.69	7315.48	7743.43	6416.35	7188.45	6779.17	7830.84	9310.7	9624.24	8085.95
FBgn0001216	0.289541	Hsc70-1	0.00333559	0.186899		0.00903686	0.0990617		-0.0712113	0.113483		-0.0471404	0.078854		-0.0172571	0.0282915		0	0	0.034935	0	0	0.0367767	0	0.0383391	0.036123	0	0	0	0	0	0	0	0.968791	0	0	1.01986	0	1.06319	1.00174	0	0	0	0	0
FBgn0001217	108.219	Hsc70-2	5.58119	0.380864	2.17145e-46	0.176582	0.219135		-1.63414	0.299184	8.47047e-07	2.29224	0.281428	2.72821e-13	1.34827	0.17443	2.86374e-12	0.0808736	0	0.0873536	27.2036	10.7753	16.6445	0.122264	0.143798	0.135486	0.32285	0	4.24256	2.24201	6.30454	1.79385	0	1.93758	603.4	239.006	369.191	2.71192	3.18957	3.00521	7.1611	0	94.1039	49.7298	139.84
FBgn0001218	10018.8	Hsc70-3	-0.601305	0.162293	0.00128029	-0.181026	0.165143	0.595433	0.256073	0.0862858	0.0139162	-0.145389	0.132208	0.669553	-0.30489	0.134318	0.180245	285.529	416.907	278.934	213.125	213.649	229.274	283.057	227.081	277.175	312.933	327.121	277.039	246.615	242	10455.5	15266.2	10214	7804.19	7823.39	8395.52	10365	8315.21	10149.6	11458.9	11978.5	10144.6	9030.53	8861.52
FBgn0001220	2472.91	Hsc70-5	0.0539668	0.116467	0.772611	-0.238728	0.125288	0.305479	-0.14489	0.0821938	0.183289	0.161403	0.104545	0.484511	-0.0847506	0.104969	0.770366	95.1903	74.7552	93.3286	91.5504	94.5688	95.033	84.5373	68.5432	71.6038	71.8209	72.8052	77.5065	83.6423	86.3944	2837.87	2228.65	2782.37	2729.36	2819.34	2833.18	2520.28	2043.45	2134.7	2141.17	2170.51	2310.67	2493.6	2575.64
FBgn0001222	1045.98	Hsf	0.0229827	0.0939974	0.883219	0.00139189	0.107226	0.995193	0.0170893	0.0874342	0.909712	0.0476296	0.0997566	0.884407	0.0370153	0.0875897	0.896102	32.5356	35.8286	35.5994	35.256	36.4986	36.8578	37.1147	32.8731	37.1473	33.0436	33.3266	36.9988	34.6614	35.4752	965.989	1063.76	1056.95	1046.76	1083.65	1094.31	1101.94	976.008	1102.91	981.07	989.472	1098.5	1029.1	1053.27
FBgn0001223	0	Hsp22																0	0	0	0	0	0	0	0	0	0	0	0	0	0	0	0	0	0	0	0	0	0	0	0	0	0	0	0
FBgn0001224	20206.1	Hsp23	-0.569568	0.188111	0.0108815	0.573665	0.22949	0.156622	0.0778016	0.180583	0.794355	-0.951784	0.223847	0.00166771	-0.396574	0.153511	0.107233	1747.85	2578.54	1855.89	1404.32	1119.41	1680.31	1846.28	4651.53	4299.36	2476.41	3360.12	1879.91	1170.26	1294.25	15764.4	23256.6	16738.8	12666	10096.3	15155.2	16652.1	41953.5	38777.2	22335.5	30305.9	16955.5	10554.9	11673.2
FBgn0001225	5559.73	Hsp26	0.91218	0.235925	0.000721449	0.124337	0.29963	0.863277	-0.959089	0.348472	0.0244674	-0.316595	0.281426	0.66001	-0.13583	0.168242	0.770366	497.168	281.517	549.507	803.295	745.122	1147.75	621.87	699.828	726.452	222.608	283.062	412.387	137.784	425.012	5123.24	2900.99	5662.59	8277.82	7678.36	11827.4	6408.27	7211.62	7485.97	2293.94	2916.91	4249.58	1419.84	4379.68
FBgn0001226	17619.2	Hsp27	-0.99939	0.213506	2.67551e-05	0.387309	0.207719	0.316774	0.801593	0.163818	1.29486e-05	-0.56704	0.187383	0.0572327	-0.159439	0.161465	0.704983	852.487	1467.46	881.984	568.12	424.623	585.116	948.111	1423.89	1748.51	1372.86	1776.49	1151.24	849.047	764.128	14194.7	24434.6	14685.9	9459.75	7070.4	9742.76	15787	23709.1	29114.4	22859.4	29580.3	19169.2	14137.5	12723.5
FBgn0001227	3934.69	Hsp67Ba	-0.708373	0.160603	8.66817e-05	0.048311	0.154809	0.897652	0.157975	0.0830223	0.146001	-0.585565	0.115447	5.91323e-05	-0.486679	0.13104	0.00629147	222.437	325.597	226.562	169.469	157.286	153.025	228.837	263.31	285.765	254.546	306.176	182.904	170.359	169.171	3933.02	5757.03	4005.95	2996.45	2781.06	2705.7	4046.18	4655.71	5052.75	4500.75	5413.63	3234.01	3012.21	2991.2
FBgn0001228	1.21235	Hsp67Bb	0.0800164	0.338395		-0.00446018	0.147924		-0.125309	0.217203		-0.0285471	0.106894		-0.0178644	0.0512769		0.0833662	0	0.0900459	0.201018	0	0.0473964	0.0420106	0	0.23277	0	0	0	0	0.0921822	1.79385	0	1.93758	4.32545	0	1.01986	0.903973	0	5.00868	0	0	0	0	1.98355
FBgn0001229	817.581	Hsp67Bc	0.167574	0.300518	0.723615	0.243641	0.255586	0.649123	-0.532675	0.177879	0.0129443	-0.566673	0.206799	0.0981823	-0.141898	0.177427	0.771928	49.9669	124.883	51.5654	75.7047	79.8432	110.391	87.1641	93.3311	122.653	53.9266	112.166	71.5202	52.4067	51.1145	503.175	1257.59	519.272	762.36	804.035	1111.65	877.758	939.86	1235.14	543.05	1129.53	720.221	527.745	514.732
FBgn0001230	2759.89	Hsp68	0.712683	0.455865	0.247342	0.0473728	0.267783	0.942107	-0.988819	0.370922	0.0299903	-0.166854	0.241305	0.810466	-0.0550951	0.111252	0.873149	129.599	12.218	125.682	216.106	199.143	319.905	215.246	118.078	124.367	45.8793	6.78838	70.2399	15.7835	98.4261	2949.99	278.113	2860.84	4919.11	4532.99	7281.83	4899.53	2687.74	2830.9	1044.33	154.52	1598.83	359.273	2240.42
FBgn0001233	36772	Hsp83	0.0560975	0.129735	0.788559	-0.328538	0.176958	0.31983	-0.531891	0.148927	0.00225922	-0.111637	0.182211	0.836286	-0.416982	0.135987	0.037933	1495.98	1173.41	1510.82	1343.06	1641.39	1487.84	1460.23	992.382	991.973	1182.36	800.749	940.443	799.036	1226.77	45179	35437.4	45627.2	40560.8	49570.5	44933.2	44099.4	29970.3	29957.9	35707.6	24182.9	28401.7	24131.1	37048.8
FBgn0001234	2470.39	Hsromega	1.45545	0.201738	1.30645e-11	0.161497	0.244111	0.772675	-0.999789	0.188778	1.97323e-06	0.209261	0.234667	0.743592	0.334897	0.162328	0.251904	7.81914	5.17025	8.47189	16.8915	25.4146	21.6263	4.33411	12.6141	10.4695	6.71377	7.03719	8.05518	8.4077	13.1145	1731.96	1145.23	1876.55	3741.51	5629.4	4790.3	960.019	2794.06	2319.02	1487.12	1558.76	1784.25	1862.33	2904.91
FBgn0001235	8203.9	hth	-0.142925	0.153344	0.524683	0.0180796	0.158071	0.96348	0.217238	0.125623	0.193544	0.0624233	0.142834	0.896572	0.0679954	0.112322	0.835179	66.7397	57.9948	78.6479	54.2243	74.2963	60.3436	68.3568	64.6147	56.7084	65.5395	88.4768	74.3196	75.3161	65.2748	8061.57	7005.26	9499.97	6549.81	8974.33	7288.97	8256.89	7804.88	6849.86	7916.59	10687.2	8977.14	9097.51	7884.62
FBgn0001247	1287.43	Ide	0.0761775	0.0784379	0.504537	-0.21924	0.139471	0.417841	-0.299229	0.0846662	0.0025545	0.0146605	0.136298	0.974931	-0.217024	0.0778376	0.0720604	38.8807	39.7648	39.152	42.4686	43.6479	41.652	39.4696	26.9983	31.1191	33.097	36.5186	32.29	34.7096	33.919	1364.22	1395.25	1373.75	1490.12	1531.49	1461.46	1384.89	947.302	1091.89	1161.29	1281.34	1132.97	1217.87	1190.13
FBgn0001248	4431.12	Idh	-0.153899	0.0901964	0.198013	-0.125676	0.111712	0.58507	-0.103054	0.0704366	0.286083	-0.114788	0.101193	0.657034	-0.246437	0.0837021	0.0512499	193.481	210.029	179.53	181.536	178.563	178.275	198.131	164.272	176.196	161.82	187.976	159.191	159.956	169.092	4804.83	5215.79	4458.38	4508.2	4434.37	4427.23	4920.33	4079.46	4375.58	4018.57	4668.14	3953.3	3972.3	4199.18
FBgn0001250	723.329	if	0.0306241	0.174607	0.917923	-0.288046	0.164619	0.354002	-0.143499	0.150632	0.522566	0.187491	0.152074	0.62075	-0.105352	0.117721	0.739095	13.9082	10.8254	13.5061	10.6322	15.7776	13.8024	13.2068	9.93342	8.34655	9.98341	9.88657	11.1359	12.7091	11.4655	852.976	663.912	828.317	652.061	967.626	846.487	809.96	609.208	511.887	612.274	606.334	682.952	779.439	703.169
FBgn0001253	5011.66	ImpE1	-0.362185	0.452898	0.593356	0.0779199	0.301875	0.913716	0.53843	0.338283	0.239391	-0.194755	0.222635	0.74784	-0.00868366	0.127734	0.989266	25.8368	193.493	27.1793	77.6457	22.7287	43.1497	71.7686	46.7129	116.254	116.718	118.767	77.4705	90.4522	69.6613	1651.24	12366.2	1737.04	4962.37	1452.6	2757.71	4586.76	2985.44	7429.87	7459.48	7590.47	4951.17	5780.84	4452.08
FBgn0001254	9508.13	ImpE2	-0.896057	0.423476	0.0951214	0.209299	0.294609	0.750545	1.01007	0.35559	0.019617	-0.574111	0.221397	0.12204	-0.0133658	0.11563	0.979263	130.269	1394.8	145.654	119.452	6.72443	52.379	618.595	511.815	1012.98	843.099	1256.01	606.787	566.781	373.288	2270.12	24306.3	2538.23	2081.62	117.183	912.778	10779.9	8919.1	17652.6	14692.2	21887.7	10574.1	9876.95	6505.06
FBgn0001255	540.108	ImpE3	-0.553894	0.440523	0.372517	0.253428	0.292443	0.685125	0.745276	0.369741	0.119134	-0.655817	0.248131	0.1136	-0.0172009	0.118158	0.969863	10.6874	109.229	12.8456	28.0952	4.57359	14.7106	33.8528	52.7696	111.195	65.0122	113.744	37.7301	43.1894	39.8065	119.291	1219.2	143.381	313.595	51.0498	164.198	377.861	589.007	1241.15	725.658	1269.6	421.138	482.075	444.316
FBgn0001256	22.6501	ImpL1	-0.93285	0.455442	0.108602	-0.0835357	0.267377	0.897652	1.02655	0.362115	0.0199161	0.0116739	0.251118	0.98914	-0.0449086	0.130854	0.919488	0.996547	6.01953	0.384427	0.686553	0.552467	0.647508	2.00875	0.84377	5.40599	0	1.5777	2.44013	2.65796	0.944513	12.557	75.849	4.84396	8.65089	6.96134	8.15891	25.3112	10.6319	68.118	0	19.8798	30.7468	33.4915	11.9013
FBgn0001257	2091.35	ImpL2	0.421243	0.0943726	6.92148e-05	-0.115913	0.147876	0.721245	-0.565807	0.0894719	6.96596e-09	-0.0137458	0.143429	0.977924	-0.139282	0.0918889	0.482519	69.2861	79.5283	74.624	97.6015	107.747	103.332	67.2393	63.7659	56.9509	86.8462	67.0476	72.0768	66.4266	63.5284	1885.34	2164.04	2030.59	2655.82	2931.88	2811.76	1829.64	1735.13	1549.68	2363.16	1824.42	1961.27	1807.53	1728.67
FBgn0001258	675.506	ImpL3	0.80383	0.386802	0.102309	-0.696271	0.286281	0.171107	-0.813225	0.323897	0.0431332	0.658118	0.264441	0.143812	-0.0111376	0.15776	0.98924	45.177	13.3746	38.2356	64.5089	62.9479	78.6496	30.0201	18.244	11.3248	10.3004	10.4437	15.1887	39.3381	39.5432	895.132	265.003	757.595	1278.17	1247.24	1558.35	594.814	361.485	224.389	204.091	206.931	300.946	779.439	783.503
FBgn0001259	227.859	in	-0.718186	0.184801	0.000670723	0.320195	0.225799	0.475903	0.755051	0.160112	2.84955e-05	-0.269855	0.213913	0.606818	0.0347266	0.141994	0.943842	6.57456	8.1828	6.45013	4.46515	4.08516	4.40708	9.43296	5.95558	8.56129	13.9061	8.18561	7.9331	7.08194	6.88887	205.396	255.639	201.509	139.496	127.625	137.682	294.695	186.058	267.463	434.44	255.727	247.838	221.247	215.215
FBgn0001263	7.60206	inaD	-0.112239	0.444271	0.879625	-0.224328	0.257369		0.028314	0.370906	0.965012	0.165583	0.219829	0.785151	-0.0261332	0.148674	0.962299	0.414846	0.433107	0.366615	0.181873	0.536627	0.385942	0.342086	0.357634	0.336962	0	0	0.313411	0.59743	0.208507	9.86618	10.3005	8.71912	4.32545	12.7625	9.17877	8.13576	8.50552	8.01388	0	0	7.45377	14.2085	4.95888
FBgn0001269	425.687	inv	-0.0312826	0.171822	0.915556	0.16235	0.218361	0.737062	0.0417169	0.143054	0.863346	-0.141749	0.207106	0.8122	0.00833113	0.125279	0.989266	6.08937	7.70642	6.27247	7.71756	5.72519	6.72136	6.84075	7.07732	8.14453	11.3046	4.81812	6.81931	6.38611	7.06177	367.739	465.394	378.797	466.067	345.747	405.906	413.116	427.402	491.852	682.691	290.968	411.821	385.66	426.464
FBgn0001276	162.812	ix	-0.287894	0.222195	0.355039	0.180868	0.254066	0.750333	0.216493	0.200628	0.459301	-0.22124	0.241641	0.734738	-0.05976	0.142828	0.897393	22.4913	22.5977	19.7221	22.0137	13.7648	18.0119	20.5962	19.4938	24.9845	44.893	16.9336	21.2285	19.9765	20.5911	166.828	167.617	146.287	163.286	102.1	133.602	152.771	144.594	185.321	332.991	125.604	157.461	148.175	152.733
FBgn0001280	816.193	janA	-0.325324	0.0974891	0.00429107	0.166505	0.178001	0.656336	0.32111	0.0966014	0.00502138	-0.157281	0.172134	0.735605	-0.00341239	0.0851726	0.992149	105.729	105.794	109.581	87.3674	84.6723	90.6386	94.4672	165.039	129.494	96.2707	123.155	106.869	109.419	104.956	798.264	798.755	827.348	659.631	639.283	684.329	713.235	1246.06	977.693	726.851	929.833	806.871	826.124	792.429
FBgn0001281	0.828786	janB	0.595773	0.348224					-0.274231	0.291855		0.0853963	0.0824889		0.0324489	0.0383464		0	0	0	0.186268	0.599557	0.7027	0	0	0	0	0	0.160492	0.349638	0	0	0	0	1.08136	3.48067	4.07946	0	0	0	0	0	0.931722	2.02979	0
FBgn0001285	0.0668862	Jon44E	-0.101746	0.168254		-0.0700775	0.0833149								-0.0171492	0.0282053		0	0.0656974	0	0	0	0	0	0	0	0	0	0	0	0	0	0.936407	0	0	0	0	0	0	0	0	0	0	0	0
FBgn0001291	552.611	Jra	0.284296	0.178965	0.237753	-0.244136	0.158702	0.43255	-0.467166	0.150879	0.00987582	0.0758522	0.142957	0.863982	-0.167208	0.124745	0.560014	28.75	38.2321	34.928	38.1474	52.8413	37.8043	27.519	29.2563	29.06	33.0562	22.8159	30.9777	27.8061	30.6063	481.649	640.502	585.15	639.085	885.25	633.335	461.026	490.131	486.843	553.791	382.235	518.969	465.836	512.748
FBgn0001296	715.228	kar	0.958386	0.132623	1.20331e-11	-0.123142	0.200466	0.790202	-0.508575	0.111325	5.36532e-05	0.530445	0.189163	0.0860258	0.40295	0.118844	0.0164768	23.2741	18.0611	20.565	38.6269	42.5055	44.3806	25.6736	22.2575	17.4514	14.4149	13.9563	25.9161	30.5696	28.8206	635.92	493.486	561.899	1055.41	1161.38	1212.62	701.483	608.145	476.826	393.86	381.331	708.109	835.258	787.47
FBgn0001297	1551.23	kay	1.36949	0.150845	4.60062e-18	-0.0676618	0.1249	0.818321	-1.21779	0.141119	5.75019e-16	0.214109	0.12215	0.391658	0.13201	0.097195	0.553028	13.1374	14.9529	14.4216	32.9431	47.3464	35.8821	12.4216	13.8468	13.1599	15.6793	12.4055	15.8394	14.4183	16.8229	1044.02	1188.3	1146.08	2617.98	3762.6	2851.54	987.139	1100.4	1045.81	1246.03	985.858	1258.76	1145.82	1336.91
FBgn0001301	1371.61	kel	-0.274635	0.0844804	0.00561273	-0.163794	0.138629	0.56317	0.23368	0.0816972	0.0186684	0.134077	0.133618	0.704224	-0.0399023	0.0748393	0.861058	25.6858	27.2019	27.0156	22.587	22.0122	23.1826	29.3986	20.2093	21.5513	23.007	23.9854	25.7651	26.2304	25.8637	1435.08	1519.79	1509.38	1261.95	1229.84	1295.23	1642.52	1129.11	1204.09	1285.42	1340.08	1439.51	1465.51	1445.02
FBgn0001308	2747.72	Khc	-0.23275	0.117931	0.124545	-0.0976928	0.123286	0.716949	0.120134	0.0718289	0.211786	-0.00278162	0.0994342	0.993072	-0.106459	0.103711	0.689892	73.7703	89.3602	69.8998	68.3012	67.0429	68.0464	77.0904	65.4999	75.2871	76.7066	67.4373	72.8989	72.7981	69.9372	2798.41	3389.79	2651.58	2590.94	2543.21	2581.28	2924.35	2484.68	2855.95	2909.79	2558.17	2765.35	2761.53	2653
FBgn0001311	1711.7	kkv	-0.370874	0.10486	0.00226628	-0.257659	0.179308	0.469491	0.120666	0.0988867	0.390519	0.0365612	0.174237	0.950377	-0.242594	0.0762682	0.0279409	35.8207	32.9704	34.1606	27.1799	24.7538	29.5967	34.315	23.1588	25.2301	36.5855	21.6406	29.7779	28.5627	28.236	2083.56	1917.76	1986.99	1580.95	1439.84	1721.53	1995.97	1347.06	1467.54	2128.04	1258.75	1732.07	1661.38	1642.38
FBgn0001313	0	kl-2																0	0	0	0	0	0	0	0	0	0	0	0	0	0	0	0	0	0	0	0	0	0	0	0	0	0	0	0
FBgn0001316	7158.84	klar	-0.194276	0.0665123	0.0146767	-0.23717	0.158108	0.444657	0.0473551	0.0675446	0.654556	0.108132	0.153943	0.806541	-0.144863	0.0584076	0.129803	67.6072	66.2829	65.755	61.6997	59.9977	57.6106	65.6506	43.4983	51.6259	68.8077	49.2003	61.236	59.9871	59.4088	8082.2	7923.87	7860.77	7375.97	7172.5	6887.14	7848.29	5200.06	6171.69	8225.71	5881.71	7320.54	7171.24	7102.11
FBgn0001319	291.972	kn	-0.383234	0.165569	0.0639525	-0.052485	0.167263	0.897652	0.363911	0.165956	0.0845942	0.0493016	0.16662	0.928314	-0.0122605	0.125335	0.985305	7.12727	6.64674	7.07123	4.46539	5.82694	5.98707	7.26398	7.85517	6.37257	4.92852	6.97883	6.23913	7.74754	6.72983	319.305	297.777	316.795	200.052	261.05	268.224	325.43	351.916	285.494	220.8	312.655	279.517	347.094	301.5
FBgn0001320	136.828	kni	0.321594	0.382353	0.572677	0.722182	0.267651	0.116304	0.29016	0.300499	0.516575	-0.138327	0.231496	0.841822	0.418	0.182565	0.175573	2.50036	5.84238	3.17226	7.65592	2.20758	5.9118	5.24002	5.175	7.75706	11.0906	8.35684	7.70964	5.25428	6.89001	56.5063	132.033	71.6906	173.018	49.8896	133.602	118.42	116.951	175.304	250.638	188.858	174.232	118.743	155.709
FBgn0001321	507.568	knk	0.082451	0.148078	0.723935	-0.0327106	0.158198	0.930453	-0.15629	0.121298	0.359719	-0.0284504	0.143786	0.95313	-0.0663537	0.126683	0.863763	15.9118	20.9369	18.9623	22.0376	19.137	19.6629	18.058	15.3542	16.3759	19.9048	21.0652	18.2026	18.6743	16.1768	434.112	571.208	517.335	601.237	522.1	536.448	492.665	418.897	446.774	543.05	574.707	496.608	509.477	441.34
FBgn0001323	130.979	knrl	0.0138024	0.281108	0.9799	0.169267	0.213153	0.716289	0.386619	0.208149	0.157091	0.230406	0.167417	0.560025	0.296308	0.17139	0.385104	2.11397	3.78011	2.76917	2.98248	2.26908	3.73344	2.81055	3.2256	3.44103	3.68085	3.39856	4.22843	3.6898	3.85443	84.311	150.761	110.442	118.95	90.4974	148.9	112.093	128.646	137.238	146.802	135.544	168.642	147.16	153.725
FBgn0001324	2022.47	kto	-0.385732	0.0787943	9.98922e-06	-0.295481	0.189226	0.423166	0.162025	0.0788956	0.110921	0.101426	0.183852	0.858372	-0.217386	0.0698616	0.0337974	30.072	30.5577	29.2944	23.0346	23.1059	24.4756	32.4731	17.0996	20.4673	28.7634	20.4218	26.1183	25.8914	25.1141	2385.82	2424.36	2324.13	1827.5	1833.15	1941.82	2576.32	1356.63	1623.81	2282	1620.2	2072.15	2054.15	1992.48
FBgn0001325	87.0809	Kr	-0.259446	0.232499	0.436933	0.0795743	0.258972	0.898054	0.3205	0.224062	0.298154	-0.0116044	0.246703	0.988891	0.0533039	0.168549	0.925862	1.99296	1.72697	2.04502	1.44167	1.64993	1.79024	1.84793	1.51194	1.80294	3.55366	1.62636	1.94606	2.3904	1.76298	89.6925	77.7218	92.0352	64.8817	74.2543	80.5692	83.1655	68.0442	81.1405	159.931	73.1938	87.5819	107.579	79.3421
FBgn0001330	388.829	kz	0.180302	0.153385	0.408245	-0.0893641	0.17184	0.824777	-0.0661044	0.130573	0.757998	0.205339	0.158522	0.591644	0.101374	0.122077	0.762634	9.53642	8.25009	10.4456	12.1451	9.84554	10.9963	9.67904	6.95235	7.70057	9.20462	10.4196	9.65058	10.7907	10.2479	382.09	330.552	418.518	486.613	394.476	440.581	387.804	278.556	308.534	368.796	417.476	386.665	432.345	410.595
FBgn0001341	713.946	l(1)1Bi	-0.262366	0.13346	0.126514	-0.0652745	0.159322	0.864396	0.256543	0.112165	0.0700211	0.0690644	0.148549	0.888746	-0.00623075	0.107548	0.990819	20.6874	17.5827	21.6999	18.5765	15.6978	16.8953	20.4888	15.2627	17.5821	23.3005	18.5797	19.48	19.2457	21.1318	776.737	660.167	814.753	697.478	589.393	634.355	769.281	573.059	660.143	874.847	697.601	731.402	722.605	793.421
FBgn0001404	1024.5	egh	-0.349126	0.133178	0.0316962	-0.257236	0.129372	0.279202	0.0617189	0.125749	0.764465	-0.0125647	0.124466	0.977011	-0.276469	0.0874546	0.029329	23.7971	26.203	25.3168	17.1643	23.0993	20.2405	22.0646	17.7923	19.628	20.5253	24.1079	20.3717	21.4221	19.8082	1131.92	1246.36	1204.21	816.428	1098.73	962.751	1049.51	846.299	933.617	976.296	1146.7	968.991	1018.95	942.187
FBgn0001491	494.116	l(1)10Bb	0.105531	0.169641	0.689967	0.945667	0.241741	0.0144228	0.302329	0.137912	0.0846778	-0.584065	0.228466	0.12958	0.36387	0.125886	0.0578876	31.1543	30.6586	38.8353	42.3266	36.6472	32.6419	41.2646	116.478	85.5678	53.104	82.1184	45.1712	42.6004	47.3542	296.882	292.159	370.078	403.348	349.227	311.058	393.228	1109.97	815.412	506.051	782.542	430.455	405.958	451.258
FBgn0001565	922.486	Hlc	0.0386551	0.103353	0.818319	-0.15169	0.148416	0.622728	-0.084183	0.0935053	0.549133	0.116886	0.141469	0.763503	-0.0440166	0.0981164	0.887549	47.32	40.251	44.8291	46.4819	47.0234	46.3893	46.4357	35.8022	37.9551	44.5582	32.6474	40.1791	44.1889	44.147	1021.6	868.986	967.822	1003.5	1015.2	1001.51	1002.51	772.939	819.419	961.974	704.83	867.433	954.001	953.097
FBgn0001612	650.81	Grip91	-0.129759	0.129985	0.491362	0.00056447	0.170779	0.998423	0.105258	0.100557	0.475353	-0.0144822	0.158038	0.979246	-0.0237434	0.113252	0.95379	19.8418	15.6264	19.0119	16.9175	17.4507	16.7392	19.9977	14.7364	14.7645	21.8496	19.4941	17.6196	17.3261	18.7008	722.922	569.335	692.686	616.376	635.802	609.879	728.602	536.911	537.932	796.075	710.251	641.956	631.264	681.35
FBgn0001624	2628.41	dlg1	-0.173799	0.108916	0.235393	-0.109164	0.108383	0.628181	0.174596	0.106253	0.221349	0.120183	0.104037	0.651052	0.000928483	0.0940162	0.99786	23.6336	21.5867	25.1393	19.5207	23.5043	21.0084	23.0723	19.3466	21.8809	21.2708	22.9172	23.2805	25.5402	21.7816	2774.19	2533.92	2950.94	2291.41	2759.01	2466.03	2708.3	2270.97	2568.45	2496.84	2690.1	2732.74	2998	2556.8
FBgn0001941	974.719	ifc	0.15075	0.104589	0.293842	0.283289	0.133223	0.24262	-0.111878	0.10838	0.482641	-0.234738	0.131642	0.377196	0.0334265	0.107926	0.927698	40.6996	35.2356	40.4231	43.0495	45.3624	44.5978	39.53	48.6703	47.0615	53.1482	50.1381	38.6275	36.6523	44.4737	913.967	791.264	907.757	966.737	1018.68	1001.51	887.702	1092.96	1056.83	1193.52	1125.92	867.433	823.079	998.718
FBgn0001942	26273.5	eIF-4a	0.084666	0.0720118	0.408245	0.0438602	0.110396	0.867392	-0.0827935	0.066955	0.383379	-0.0323021	0.105192	0.925778	0.000381198	0.0680837	0.999117	1061.83	988.774	968.792	1079.7	1130.42	1083.87	1101.25	960.876	959.613	1176.44	995.767	975.247	1037.8	1016.63	26867.4	25018.9	24513.3	27319.5	28603	27425.2	27865	24313	24281.1	29767.5	25195.9	24676.7	26259.4	25723.7
FBgn0001961	1504.37	Arpc1	0.0462938	0.0969146	0.76499	-0.0144218	0.122368	0.962431	-0.123211	0.0850135	0.291466	-0.0500752	0.115469	0.897666	-0.0740418	0.0924204	0.771815	84.1537	92.2032	79.274	90.9331	89.5547	91.0713	79.8529	84.8325	83.5003	97.6627	76.0384	79.4042	77.7053	85.6447	1487.1	1629.35	1400.87	1606.9	1582.54	1609.35	1411.1	1499.1	1475.56	1725.82	1343.69	1403.17	1373.15	1513.45
FBgn0001965	1382.49	Sos	-0.429463	0.0821239	2.00701e-06	-0.258151	0.153455	0.374937	0.237244	0.080495	0.0147129	0.08673	0.148878	0.846369	-0.185228	0.076446	0.143579	27.894	28.8775	27.079	21.3666	21.4517	21.0562	29.1509	18.1967	20.7167	24.3092	23.0257	24.7788	24.7665	23.9781	1603.7	1660.25	1556.85	1228.43	1233.32	1210.58	1675.97	1046.18	1191.06	1397.61	1323.81	1424.6	1423.9	1378.57
FBgn0001967	33.1441	NimC3	-1.57688	0.446704	0.00231705	0.509792	0.2991	0.36831	1.52213	0.36043	0.000216958	-0.66606	0.262547	0.133155	-0.0541655	0.169143	0.924573	2.16679	6.35561	2.1175	0.373192	0.934287	0.351969	3.22372	8.31688	6.79901	7.13957	6.13313	2.78676	2.80203	3.87912	18.8354	55.248	18.407	3.24408	8.12156	3.05959	28.0232	72.2969	59.1024	62.0628	53.314	24.2248	24.3575	33.7204
FBgn0001970	363.4	Pgant35A	0.179875	0.246137	0.629506	0.417183	0.229775	0.332232	0.0546482	0.18627	0.862933	-0.197586	0.206887	0.719923	0.184369	0.162586	0.647503	10.6631	17.846	11.7813	19.1365	11.7928	16.4747	12.4697	15.2449	18.3637	24.3165	24.6018	17.2494	13.7235	17.1911	234.994	393.291	259.636	421.731	259.89	363.072	274.808	335.968	404.701	535.889	542.177	380.143	302.439	378.858
FBgn0001974	286.094	l(2)35Bd	-0.306781	0.17437	0.181417	0.146294	0.197982	0.738792	0.350895	0.143568	0.05005	-0.0956982	0.183644	0.86852	0.0370035	0.139552	0.938441	12.9206	17.2248	16.8007	13.4206	11.9566	13.2789	14.2742	14.491	15.4849	21.3591	22.1291	15.0221	15.9695	17.5839	233.201	310.887	303.232	242.225	215.802	239.668	257.632	261.545	279.484	385.506	399.403	271.131	288.23	317.368
FBgn0001977	1437.57	CIAPIN1	1.76914	0.120921	2.96793e-46	0.275122	0.14822	0.31983	-0.706935	0.133961	2.16312e-06	0.724532	0.152192	0.000234182	0.929068	0.122923	9.58836e-12	29.9743	35.1081	30.7249	127.562	107.157	108.649	31.3746	47.4184	40.6803	37.7528	38.6117	56.4651	67.3271	77.7484	721.128	844.639	739.188	3068.9	2578.02	2613.91	754.818	1140.8	978.695	908.266	928.929	1358.45	1619.77	1870.49
FBgn0001978	1278.13	stc	0.921257	0.0764474	1.72433e-31	-0.107454	0.186777	0.807301	-0.676206	0.0882712	9.81669e-13	0.327905	0.181812	0.369086	0.226272	0.0856875	0.0955683	25.111	24.7771	24.6718	48.378	48.6414	48.8341	22.3371	16.9444	19.9207	32.8219	22.3072	27.3189	30.2616	30.7917	1061.96	1047.84	1043.39	2045.94	2057.08	2065.22	944.652	716.59	842.459	1388.06	943.387	1155.34	1279.78	1302.2
FBgn0001981	535.826	esg	0.00237909	0.127464	0.992505	0.0199645	0.164856	0.961563	0.1001	0.126976	0.607719	0.0854273	0.1617	0.865056	0.0911058	0.122975	0.79054	20.1887	24.1057	23.1013	24.4333	23.2135	21.7685	22.725	18.2463	20.3017	28.2026	24.5477	27.5608	22.4939	22.5802	468.195	559.035	535.742	566.633	538.344	504.833	527.016	423.15	470.815	654.047	569.285	639.161	521.656	523.658
FBgn0001983	370.495	wor	-1.91203	0.210858	4.99386e-18	0.0372386	0.175371	0.928551	1.73203	0.187169	2.66122e-18	-0.178891	0.166972	0.680635	-0.145588	0.12455	0.630726	21.7598	17.2654	20.2556	4.53138	3.94065	6.43301	24.403	17.9147	17.8513	24.6383	16.9002	18.9873	17.7277	16.1864	493.309	391.418	459.207	102.729	89.3372	145.841	553.232	406.139	404.701	558.566	383.138	430.455	401.898	366.957
FBgn0001986	826.228	l(2)35Df	0.0567945	0.103062	0.72688	-0.15817	0.147806	0.60374	0.00169715	0.0978409	0.992069	0.221878	0.141366	0.472906	0.0541996	0.0901513	0.836387	23.884	21.6328	23.2815	24.5972	23.2507	25.7356	23.3549	16.7427	18.5136	19.6107	23.7907	23.2312	24.9721	23.644	873.605	791.264	851.568	899.693	850.444	941.334	854.255	612.397	677.173	717.303	870.194	849.73	913.405	864.829
FBgn0001987	2139.83	Gli	0.41056	0.175024	0.0597538	0.25801	0.159934	0.401908	-0.125856	0.125392	0.496628	0.028105	0.131786	0.949237	0.256042	0.12472	0.256253	33.8023	47.7178	35.1081	62.4581	45.0487	53.6933	45.3314	40.1849	42.6526	56.1332	51.3797	48.3375	46.0626	49.2558	1540.92	2175.27	1600.44	2847.23	2053.6	2447.67	2066.48	1831.88	1944.37	2558.9	2342.2	2203.52	2099.82	2245.38
FBgn0001989	413.108	ND-B17	-0.351947	0.143893	0.0478525	-0.0627114	0.177315	0.883337	0.294332	0.133968	0.0840191	0.0208467	0.171283	0.971614	-0.0498707	0.12513	0.902662	48.1199	44.0393	39.0534	36.3261	32.2119	36.477	36.0832	50.1069	51.3675	32.7825	38.3907	45.7521	37.5026	43.2136	487.031	445.73	395.267	367.663	326.023	369.191	365.205	507.142	519.9	331.797	388.56	463.066	379.57	437.373
FBgn0001990	257.09	wek	-0.483918	0.151802	0.00680205	0.0721366	0.176092	0.864396	0.284655	0.157317	0.170254	-0.239684	0.17523	0.562909	-0.169778	0.131424	0.576442	13.4048	12.5051	13.8717	9.22756	9.22929	10.4728	12.5949	12.3017	12.6048	18.5855	14.0278	13.0265	10.96	10.7104	278.047	259.385	287.731	191.401	191.437	217.231	261.248	255.166	261.453	385.506	290.968	270.199	227.336	222.158
FBgn0001991	432.169	Ca-alpha1D	0.432006	0.191619	0.0727532	-0.191843	0.142323	0.500879	-0.539534	0.195622	0.0241392	0.0752432	0.159031	0.885883	-0.107664	0.141707	0.784404	4.00085	3.61653	4.23988	4.10558	6.71598	5.8749	3.49972	2.85345	3.67212	3.62735	3.51528	3.04952	4.44165	3.36665	427.833	386.736	453.394	439.033	718.178	628.236	374.245	305.136	392.68	387.893	375.909	326.103	474.971	360.015
FBgn0001992	1.87041	Cyp303a1	-0.185064	0.357834	0.744682	-0.0690038	0.189276		0.0401121	0.274944		-0.0112095	0.173266		-0.0356607	0.0785356		0.220799	0	0.0681402	0.0760579	0	0.0717324	0.0953718	0.0747798	0.140915	0	0	0.0327665	0.0356914	0.104635	6.27848	0	1.93758	2.16272	0	2.03973	2.71192	2.12638	4.00694	0	0	0.931722	1.01489	2.97533
FBgn0001994	4226.64	crp	-0.532053	0.0954369	3.28161e-07	-0.353901	0.145685	0.171582	0.270958	0.102414	0.0313236	0.115764	0.144486	0.771772	-0.249048	0.0811572	0.0377653	118.544	111.461	114.086	74.2773	89.2524	80.2262	111.304	71.0407	80.0268	91.9464	87.6813	95.4484	103.201	89.0136	5324.15	5006.03	5123.94	3336	4008.57	3603.18	4998.97	3190.63	3594.23	4129.57	3938.01	4286.85	4635.02	3997.85
FBgn0001995	271.611	mRpL4	-0.165775	0.15639	0.460925	-0.0468303	0.170383	0.907515	0.086027	0.140094	0.70224	-0.0186526	0.159891	0.972595	-0.0718311	0.124172	0.846046	28.145	24.668	29.5556	27.544	23.0354	24.5947	21.8875	31.1999	29.5905	27.3953	22.6667	25.7176	26.3424	25.9344	290.604	254.703	305.169	284.398	237.846	253.946	225.993	322.147	305.529	282.863	234.04	265.541	271.992	267.78
FBgn0002021	291.455	l(2)37Bb	-0.264771	0.136367	0.132032	-0.0460952	0.197883	0.921934	-0.164138	0.135435	0.39457	-0.327304	0.192713	0.414964	-0.385384	0.122571	0.0308704	18.9407	17.1414	19.68	15.9476	15.5128	16.0356	17.0146	17.937	13.7961	25.6834	15.2969	13.3131	13.3367	14.5126	330.069	298.714	342.952	277.91	270.332	279.443	296.503	312.578	240.416	447.569	266.57	231.999	232.411	252.903
FBgn0002022	1079.12	Catsup	-0.123062	0.15336	0.591699	0.175326	0.134289	0.515589	0.110931	0.126405	0.561225	-0.177725	0.117624	0.502642	-0.0126075	0.105376	0.978102	57.4674	68.1588	54.9141	66.7878	50.4288	52.8053	59.0148	68.243	71.5262	65.1032	78.1868	60.5036	57.9375	60.9685	995.587	1180.81	951.353	1157.06	873.648	914.818	1022.39	1182.27	1239.15	1127.87	1354.54	1048.19	1003.73	1056.24
FBgn0002023	287.835	Lim3	-0.879679	0.159456	4.4973e-07	0.134623	0.14918	0.668985	0.909556	0.14329	6.01776e-09	-0.0891027	0.138175	0.825918	0.0319008	0.125852	0.941256	6.28366	7.6322	6.96458	3.68886	3.7985	3.94606	7.0781	8.17872	6.69685	8.27953	8.23394	7.53002	7.2263	6.7211	274.459	333.361	304.2	161.123	165.912	172.357	309.159	357.232	292.507	361.635	359.644	328.898	315.632	293.566
FBgn0002031	1876.82	l(2)37Cc	0.549641	0.103804	1.42565e-06	-0.0449583	0.112628	0.867021	-0.243258	0.100086	0.0516564	0.351461	0.109169	0.0373957	0.290994	0.0822925	0.0109484	79.5294	73.3715	73.4443	125.443	106.203	110.714	74.6769	80.2565	78.5365	66.4667	65.6621	88.7775	93.0878	99.1787	1719.41	1586.27	1587.85	2712.05	2296.08	2393.62	1614.5	1735.13	1697.94	1436.99	1419.6	1919.35	2012.54	2144.22
FBgn0002036	93.1458	CG10561	0.52284	0.227568	0.066201	0.424106	0.252491	0.375216	-0.0835488	0.214668	0.814988	-0.046906	0.239346	0.953416	0.298191	0.175931	0.401217	3.34159	3.71232	2.77641	5.01009	4.98755	4.92001	3.62692	4.82433	4.067	7.58198	3.79818	4.85082	5.28385	3.50548	69.9602	77.7218	58.1275	104.892	104.42	103.006	75.9337	101.003	85.1475	158.738	79.5192	101.558	110.623	73.3914
FBgn0002044	1871.09	swm	-0.112348	0.0806254	0.313394	-0.235944	0.137667	0.366267	0.0993558	0.0783447	0.368609	0.23175	0.132685	0.393477	-0.013362	0.0702909	0.95921	46.1376	44.9716	47.9125	42.3797	44.1322	45.6156	45.6035	31.0974	38.173	42.4528	37.6861	46.509	46.1425	45.4346	2000.14	1949.6	2077.09	1837.23	1913.21	1977.52	1976.99	1348.12	1654.87	1840.4	1633.76	2016.25	2000.36	1969.67
FBgn0002069	2267.09	Aats-asp	0.0112122	0.111693	0.954431	0.0945543	0.120078	0.7187	-0.0732046	0.106663	0.6636	-0.144602	0.117056	0.619946	-0.061905	0.0775294	0.772224	95.0091	99.5558	92.6487	108.793	87.6206	101.15	88.6395	96.8937	101.735	115.689	109.633	90.7559	88.0147	96.6914	2196.57	2301.69	2142	2515.25	2025.75	2338.55	2049.31	2240.14	2352.07	2674.67	2534.68	2098.24	2034.86	2235.46
FBgn0002121	3739.61	l(2)gl	-0.12947	0.172751	0.619958	-0.0731415	0.159149	0.848847	0.0634521	0.103341	0.70224	0.0175478	0.115095	0.966054	-0.0599252	0.131508	0.884843	67.32	48.2508	76.1879	52.4799	66.4895	60.6167	66.6797	65.5245	50.7313	56.2813	63.6359	61.6174	61.9	59.5156	4111.51	2946.87	4653.1	3205.16	4060.78	3702.11	4072.4	4001.85	3098.37	3437.33	3886.5	3763.22	3780.48	3634.86
FBgn0002174	345.442	l(2)tid	0.0228477	0.126264	0.915887	-0.101698	0.213618	0.840696	0.117927	0.147532	0.601798	0.229677	0.210115	0.671802	0.122617	0.131355	0.725557	16.9874	16.272	15.5503	16.282	17.3046	17.4325	17.3777	16.0587	17.5021	7.96814	16.0875	15.8818	17.0112	21.2727	358.77	343.661	328.42	343.873	365.47	368.171	367.013	339.158	369.64	168.286	339.764	335.42	359.273	449.275
FBgn0002183	3632.85	dre4	-0.0862484	0.103476	0.576814	-0.15988	0.156611	0.623087	-0.0769013	0.0751154	0.487375	0.0153065	0.146977	0.976027	-0.155366	0.0911864	0.397434	112.925	92.0778	106.173	104.033	100.403	96.7084	110.714	77.7447	82.1112	109.402	80.526	91.6666	90.3066	96.1261	4251.43	3466.58	3997.23	3916.69	3780.01	3640.91	4168.22	2926.96	3091.35	4118.82	3031.67	3451.1	3399.9	3618.99
FBgn0002283	319.377	l(3)73Ah	-0.242877	0.129835	0.150235	-0.00956383	0.170703	0.982046	0.181372	0.128009	0.303611	-0.0362927	0.164966	0.947944	-0.0552383	0.113609	0.87582	23.981	23.0102	22.6563	19.8536	21.0585	19.4365	24.485	23.8248	25.2449	15.9971	25.6742	23.3504	21.9632	21.6014	343.522	329.615	324.545	284.398	301.658	278.423	350.742	341.284	361.626	229.155	367.776	334.488	314.617	309.434
FBgn0002284	1652.81	Prosbeta6	-0.236358	0.0985894	0.053044	0.0916621	0.0976908	0.655334	0.247363	0.089436	0.0236776	-0.0697708	0.0904554	0.781235	0.0100372	0.0826445	0.977443	170.884	181.614	162.849	156.398	139.977	152.48	173.54	196.821	189.188	180.425	177.508	177.707	166.595	176.495	1645.86	1749.21	1568.47	1506.34	1348.18	1468.6	1671.45	1895.67	1822.16	1737.76	1709.66	1711.57	1604.55	1699.9
FBgn0002306	2205.78	sas	0.754497	0.108129	6.61176e-11	-0.102206	0.152624	0.767722	-0.587496	0.115727	5.5714e-06	0.259458	0.153548	0.417384	0.150969	0.0893318	0.402757	30.0974	29.7738	29.7681	56.9534	46.0444	53.6182	32.5645	23.3777	28.1196	32.34	22.1416	33.0076	30.6105	36.9433	1914.94	1894.35	1893.99	3623.64	2929.56	3411.44	2071.91	1487.4	1789.1	2057.62	1408.76	2100.1	1947.58	2350.51
FBgn0002354	67.033	l(3)87Df	0.521921	0.267366	0.129782	0.437328	0.300527	0.461666	-0.0608664	0.243628	0.882996	-0.118456	0.277872	0.898047	0.304687	0.179157	0.398684	9.0941	8.16186	7.58248	10.9641	15.0658	12.1547	9.64796	23.451	20.1354	4.03376	11.2516	12.5959	9.38756	13.4077	51.1248	45.8839	42.6268	61.6376	84.6963	68.3309	54.2384	131.836	113.196	22.6768	63.2539	70.8109	52.7745	75.375
FBgn0002413	2495.69	dco	-0.217822	0.0749054	0.015189	-0.193877	0.120011	0.401273	0.211775	0.0866697	0.0500879	0.197536	0.118846	0.430041	-0.00534906	0.083119	0.989718	53.5398	54.2655	57.4922	48.1516	49.9038	47.9419	51.1263	41.6125	43.4769	50.4064	52.9399	55.2541	58.7307	51.1333	2612.74	2648.16	2805.62	2349.8	2435.31	2339.57	2494.97	2030.69	2121.67	2459.84	2583.47	2696.4	2866.06	2495.31
FBgn0002431	5015.6	hyd	-0.249001	0.0739943	0.00393129	-0.289857	0.171891	0.373614	0.120535	0.0905725	0.340447	0.178197	0.169359	0.688142	-0.122485	0.0823053	0.492286	62.5714	59.071	62.2743	50.467	54.8737	53.6167	66.6234	40.5097	42.8811	55.9074	40.2806	54.9952	61.1748	52.4611	5798.62	5474.23	5771.09	4676.89	5085.26	4968.78	6174.14	3754.12	3973.88	5181.05	3732.89	5096.52	5669.2	4861.69
FBgn0002440	2.15412	l(3)mbn	-0.334812	0.30011	0.436961	-0.246243	0.147174		-0.0420695	0.149268		0.0599386	0.0697893		-0.077648	0.0607364	0.584254	0	0	1.1455	0	0	0.0861345	0	0	0	0	0	0	0	0.0418812	0	0	27.1262	0	0	2.03973	0	0	0	0	0	0	0	0.991776
FBgn0002441	781.4	l(3)mbt	0.0258606	0.0964721	0.872065	-0.191915	0.180843	0.60811	-0.190239	0.0966235	0.129659	0.0487129	0.176197	0.934775	-0.157489	0.0908093	0.382409	15.683	15.0642	14.6177	16.4733	15.3995	15.629	15.8719	10.1542	11.1678	16.8166	11.2718	14.0245	12.8624	13.5959	863.739	829.656	805.066	907.262	848.123	860.765	874.142	559.238	615.065	926.168	620.792	772.397	708.396	748.791
FBgn0002466	2977.74	sti	-0.991079	0.153799	2.14911e-09	-0.277215	0.181351	0.436881	0.677002	0.0860936	2.2259e-13	-0.0172361	0.159259	0.974679	-0.291612	0.123776	0.15941	69.718	47.7753	66.5173	30.1376	33.6251	29.4751	68.7367	43.8986	40.4574	48.0107	47.0637	49.6227	49.2128	47.3409	4327.67	2965.6	4128.99	1870.76	2087.24	1829.64	4266.75	2724.96	2511.35	2980.21	2921.43	3080.27	3054.83	2938.63
FBgn0002521	2240.35	pho	0.107485	0.17445	0.692656	0.946669	0.250006	0.0183585	0.22192	0.126776	0.187128	-0.656955	0.23485	0.0869936	0.286604	0.133082	0.218215	57.3757	48.3374	73.219	59.6926	77.6574	61.4616	65.5293	225.392	137.109	102.338	156.042	83.3809	73.1523	70.4244	1393.82	1174.25	1778.7	1450.11	1886.52	1493.08	1591.9	5475.43	3330.77	2486.09	3790.72	2025.56	1777.08	1710.81
FBgn0002522	34.7755	lab	-0.363416	0.328837	0.440904	0.0846478	0.275464	0.898054	0.294739	0.301426	0.510071	-0.11305	0.260003	0.897349	-0.0296466	0.183041	0.965018	0.981263	1.26551	1.21575	0.97427	0.709325	0.951679	1.27985	1.3	0.902529	0.9217	1.83181	1.10927	0.914385	1.30842	30.4955	39.3291	37.7829	30.2781	22.0442	29.5761	39.7748	40.4012	28.0486	28.6444	56.9285	34.4737	28.417	40.6628
FBgn0002524	920.821	lace	0.186917	0.106498	0.182688	-0.148384	0.126574	0.565596	-0.258963	0.0999626	0.0355012	0.0867091	0.120429	0.800283	-0.070203	0.0948055	0.79054	32.0366	28.0769	31.2702	33.9823	38.3236	34.8904	28.8818	26.4782	25.1118	31.2883	25.1101	27.8448	28.4348	30.7121	977.649	856.812	954.259	1037.03	1169.51	1064.74	881.374	808.024	766.327	954.813	766.276	849.73	867.735	937.228
FBgn0002525	8275.01	Lam	-0.408715	0.0707004	1.06274e-07	0.0327691	0.102074	0.894149	0.42146	0.0677743	1.30598e-08	-0.00953439	0.0965706	0.977527	0.012253	0.0623096	0.958216	230.725	216.665	229.113	180.606	170.498	171.939	240.433	210.586	213.626	246.699	243.114	230.634	230.54	223.285	8797.04	8260.98	8735.59	6886.11	6500.73	6555.68	9167.19	8029.21	8145.11	9406.1	9269.41	8793.59	8790	8513.4
FBgn0002526	7720.07	LanA	0.155044	0.107074	0.29135	-0.448744	0.174234	0.143231	-0.334532	0.0988694	0.00416679	0.286472	0.169016	0.415837	-0.177843	0.0695743	0.113404	74.9902	72.0338	67.9457	82.5136	91.2938	72.8102	64.7639	44.0445	44.2114	63.0126	38.8208	61.4087	63.5634	64.7681	8944.14	8591.53	8103.94	9841.47	10888.7	8684.14	7724.45	5253.22	5273.13	7515.57	4630.19	7324.27	7581.26	7724.94
FBgn0002531	66.5141	Lcp1	-0.492105	0.331694	0.276476	-0.281751	0.16399	0.364946	0.826307	0.364143	0.0725893	0.301987	0.20669	0.520996	-0.0941042	0.0734313	0.581681	0.412721	2.24062	66.7794	0	1.17453	1.03244	0.166386	0.684919	3.6876	0	0	5.14479	3.73604	0.638914	4.48463	24.3466	725.625	0	12.7625	11.2185	1.80795	7.44233	40.0694	0	0	55.9033	40.5958	6.94243
FBgn0002533	15.6338	Lcp2	-0.376576	0.294807	0.363359	-0.238617	0.152723	0.423166	0.248834	0.254465		0.0181293	0.155794	0.972695	-0.0463731	0.0478615	0.711099	0	0.594041	19.974	0.114333	0.122671	0	0.0955776	0.224823	1.05914	0	0	0.0985114	0.858443	0	0	5.61844	188.914	1.08136	1.16022	0	0.903973	2.12638	10.0174	0	0	0.931722	8.11915	0
FBgn0002534	31.815	Lcp3	-0.466663	0.323031	0.292621	-0.17005	0.153287	0.589906	1.3083	0.367862	0.00238005	0.0528257	0.158657	0.917533	-0.0653571	0.0690688	0.720547	0.120424	0.628625	37.9813	0.290374	0.623102	0	0.242741	3.14044	7.2628	0	0	4.62855	3.95163	0.932114	0.896925	4.68203	282.887	2.16272	4.64089	0	1.80795	23.3902	54.0937	0	0	34.4737	29.4319	6.94243
FBgn0002535	87.6106	Lcp4	-0.680506	0.361368	0.147033	-0.266898	0.160993	0.38399	2.13172	0.366838	1.33635e-07	0.195729	0.172267	0.657023	-0.0851245	0.0709527	0.617288	0.443988	2.08589	120.85	0.535286	0.143581	0.378633	0.671215	2.49988	5.70251	0	0	10.3773	5.40063	2.70017	3.5877	16.8553	976.542	4.32545	1.16022	3.05959	5.42384	20.2006	46.0798	0	0	83.855	43.6405	21.8191
FBgn0002542	1305.36	lds	-0.263962	0.116802	0.0719218	0.105707	0.121726	0.684804	0.354222	0.0976638	0.00188321	-0.00763712	0.109146	0.983324	0.0845318	0.0927604	0.732703	38.4093	32.2251	36.4484	32.1879	27.8914	31.2884	40.7117	36.294	34.1684	42.0636	39.4712	37.0126	37.8741	39.508	1388.44	1164.89	1317.56	1163.55	1008.23	1131.03	1471.67	1311.98	1235.14	1520.54	1426.83	1337.95	1369.09	1428.16
FBgn0002543	2148.47	robo2	-0.104107	0.096388	0.451346	-0.233376	0.160917	0.462668	-0.0710324	0.0829519	0.572208	0.0778608	0.154693	0.874856	-0.169081	0.0819124	0.251761	36.0648	40.1368	35.772	37.4352	33.7154	35.87	38.7181	24.2464	33.6345	34.0419	26.1447	33.1378	33.8198	32.2976	2283.57	2541.41	2265.03	2370.34	2134.81	2271.24	2451.58	1535.25	2129.69	2155.49	1655.45	2098.24	2141.43	2045.04
FBgn0002552	662.731	lin	-0.40497	0.125548	0.00606804	-0.175321	0.187498	0.656336	0.36323	0.120992	0.0127304	0.146138	0.182267	0.771315	-0.0380233	0.0975528	0.905431	18.7656	20.747	19.6975	16.5622	13.5376	15.593	19.6647	15.1717	18.164	21.7695	11.4647	18.1691	19.0287	20.5373	699.602	773.472	734.344	617.457	504.697	581.322	733.122	565.617	677.173	811.591	427.416	677.362	709.411	765.651
FBgn0002561	48.0853	l(1)sc	-1.97664	0.387612	3.79561e-06	0.084693	0.273202	0.897652	1.57874	0.330849	2.23004e-05	-0.374614	0.251835	0.511218	-0.219675	0.182756	0.616355	6.81159	3.59755	5.71278	1.25599	0.414644	1.00232	4.36137	7.31434	5.63854	8.21093	3.71382	4.412	3.53638	4.16471	76.2387	40.2655	63.9402	14.0577	4.64089	11.2185	48.8145	81.8656	63.1093	91.9007	41.5669	49.3813	39.5809	46.6135
FBgn0002562	60.573	Lsp1alpha	-2.85941	0.45027	3.8191e-09	-0.0457873	0.157405	0.904554	1.20905	0.364435	0.00512462	-0.0844533	0.13197	0.826259	-0.182611	0.103769	0.371693	0.770256	4.33548	8.7538	0.0403759	0.0866408	0.114239	1.21509	13.6162	0.187014	0	0	1.35676	0.113682	1.0739	20.6293	116.114	234.447	1.08136	2.32045	3.05959	32.543	364.674	5.00868	0	0	36.3372	3.04468	28.7615
FBgn0002563	138.472	Lsp1beta	-3.32355	0.422582	1.12232e-13	-0.145375	0.200267	0.744551	1.62455	0.370739	0.000115305	-0.0545879	0.166661	0.919487	-0.148284	0.105684	0.53299	2.46237	11.5517	19.3085	0.231328	0.330931	0.436344	1.86934	20.6592	1.53577	0	0.902097	2.35858	0.506587	6.96603	69.0633	323.997	541.554	6.48817	9.28179	12.2384	52.4304	579.439	43.0746	0	25.3016	66.1522	14.2085	195.38
FBgn0002564	221.019	Lsp1gamma	-3.42306	0.415479	5.79776e-15	-0.00413273	0.268753	0.994468	1.05238	0.350335	0.0126837	-0.23039	0.222535	0.693369	-0.120681	0.106787	0.648036	3.40953	14.8256	21.1472	0.211889	0.591087	0.399677	5.3139	42.4156	11.2276	4.30311	1.94768	2.73851	0.914777	11.8155	87.0018	378.308	539.617	5.40681	15.0829	10.1986	135.596	1082.33	286.496	109.803	49.6995	69.8791	23.3426	301.5
FBgn0002565	123.611	Lsp2	-3.21147	0.438456	6.03815e-12	0.0286661	0.238088	0.961563	1.49936	0.371052	0.000441282	-0.295722	0.205245	0.531803	-0.235426	0.117779	0.275965	1.73903	6.92884	13.4552	0.213942	0.0459088	0.201775	2.28923	31.2154	6.14382	0.425035	1.32296	1.62216	0.361424	2.51158	43.9493	175.108	340.046	5.40681	1.16022	5.09932	57.8543	788.887	155.269	10.7416	33.4342	40.9958	9.13405	63.4737
FBgn0002566	1441.39	lt	0.424801	0.147713	0.0165046	0.567255	0.202225	0.0969281	-0.418706	0.112371	0.00134661	-0.546966	0.189618	0.0733844	0.00598906	0.118107	0.990958	21.0112	17.0462	23.2254	26.9508	32.221	26.1257	21.2258	45.5802	35.3185	27.6976	30.3251	21.9114	19.4571	20.3539	1150.76	933.598	1272.02	1476.06	1764.7	1430.87	1162.51	2496.37	1934.35	1516.96	1660.87	1200.06	1065.64	1114.76
FBgn0002567	105.934	ltd	-0.967551	0.2454	0.000545978	0.203667	0.224172	0.666864	0.707125	0.230496	0.0106639	-0.400181	0.215851	0.34764	-0.18981	0.161559	0.628511	2.9296	2.92362	2.41979	1.66213	1.17032	1.27368	3.16973	2.93645	2.16525	3.75503	4.27533	2.55097	2.26682	2.11991	121.982	121.733	100.754	69.2071	48.7294	53.0329	131.98	122.267	90.1562	156.351	178.015	106.216	94.3852	88.2681
FBgn0002569	0.392719	Mal-A2	0.250856	0.247917					-0.159888	0.208525		0.0602169	0.0699466		0.0177412	0.0284499		0	0	0	0.104113	0.111705	0	0	0	0	0	0	0	0.0488566	0	0	0	0	2.16272	2.32045	0	0	0	0	0	0	0	1.01489	0
FBgn0002570	0.0691994	Mal-A1	-0.102439	0.168763		-0.0708061	0.0836242								-0.0172571	0.0282915		0	0	0.0520008	0	0	0	0	0	0	0	0	0	0	0	0	0	0.968791	0	0	0	0	0	0	0	0	0	0	0
FBgn0002571	0.128132	Mal-A3	-0.125998	0.184759		-0.0901166	0.0933488								-0.0210199	0.0311305		0.0979495	0	0	0	0	0	0	0	0	0	0	0	0	0	1.79385	0	0	0	0	0	0	0	0	0	0	0	0	0
FBgn0002573	65.0803	sens	-0.793893	0.37956	0.0996267	0.291282	0.250084	0.568845	0.837284	0.316146	0.0311108	-0.220359	0.227292	0.714986	0.0431561	0.18184	0.945538	2.90521	3.07054	1.74333	1.98914	0.603145	1.30506	3.72331	3.10363	2.52366	4.43862	2.85465	3.16696	2.19155	2.81585	72.651	76.7854	43.5956	49.7426	15.0829	32.6356	93.1092	77.6129	63.1093	110.997	71.3866	79.1964	54.8043	70.4161
FBgn0002576	191.74	lz	-0.533761	0.24193	0.0802939	0.252972	0.240431	0.610456	0.759405	0.206148	0.00155795	-0.0390048	0.226515	0.959702	0.18722	0.159379	0.628546	5.06976	6.08686	4.16174	3.82016	2.62321	4.0929	5.56946	6.7307	4.72792	10.1193	4.57134	6.47772	6.74046	5.07333	179.385	215.374	147.256	135.17	92.8179	144.821	197.066	238.155	167.29	358.055	161.749	229.204	238.5	179.511
FBgn0002577	76.4744	m	-0.795497	0.454373	0.183977	-0.0233601	0.279158	0.973154	0.175481	0.317863	0.735538	-0.602527	0.280735	0.237147	-0.125596	0.112001	0.651994	0.722899	7.68197	0.752934	1.80535	0.801523	0.763271	1.30103	1.56079	5.93995	1.33985	4.29177	1.23369	1.11011	1.51305	25.1139	266.876	26.1574	62.719	27.8454	26.5165	45.1987	54.2227	206.357	46.5471	149.099	42.8592	38.566	52.5641
FBgn0002578	20.9026	Kaz-m1	-0.214082	0.232171	0.529432	-0.129877	0.110261	0.564623	0.260108	0.233935		0.127677	0.120408		-0.0419572	0.0448494	0.725109	16.0351	0	0.111382	0	0.0666956	0	0	0.122235	0	0	0	0.428481	0.0583414	0	278.944	0	1.93758	0	1.16022	0	0	2.12638	0	0	0	7.45377	1.01489	0
FBgn0002579	11405.5	RpL36	0.0686313	0.09075	0.615795	0.68616	0.213133	0.0503953	0.129985	0.0818667	0.240797	-0.49283	0.205515	0.164395	0.191043	0.0736284	0.104328	1251.11	1301.37	1168.37	1397.6	1244.74	1371.6	1221.42	3026.22	2689.56	1831.08	2024.25	1423.18	1377.82	1485.58	8756.68	9108.43	8177.57	9782	8712.12	9599.98	8548.87	21180.9	18824.6	12816	14168	9961.04	9643.53	10397.8
FBgn0002590	18987.2	RpS5a	0.0864535	0.0949736	0.535388	0.0970592	0.106241	0.664993	-0.0615398	0.0778713	0.606544	-0.0627574	0.0956857	0.822196	0.0222719	0.0848159	0.938979	1370.15	1304.25	1162.53	1458.43	1338.5	1395.03	1323.57	1337.68	1344.45	1538.71	1311.31	1234.01	1328.52	1350.65	19375.4	18443.5	16439.4	20623.7	18927.9	19727.2	18716.8	18916.3	19011.9	21759	18543.3	17450.2	18786.7	19099.6
FBgn0002592	300.674	E(spl)m2-BFM	-1.31736	0.216794	1.96353e-08	0.406842	0.159646	0.149129	0.847363	0.199726	0.000201433	-0.835475	0.153666	9.926e-06	-0.396133	0.140431	0.0674504	28.3846	36.9227	33.4371	14.9511	9.38722	13.9964	41.2913	49.435	52.7332	38.7486	40.9979	25.7643	20.7883	24.2761	277.15	360.517	326.483	145.984	91.6576	136.662	403.172	482.688	514.892	378.345	400.307	251.565	202.979	237.034
FBgn0002593	14802.1	RpLP1	0.0452094	0.0990859	0.776009	-0.114625	0.144208	0.716215	-0.0448928	0.0775058	0.720208	0.124377	0.135141	0.733167	-0.000916792	0.0848717	0.997714	2106.74	1881.12	1764.06	1911.35	2117.07	2077.67	1905.02	1925.9	1932.07	1298.04	1760.95	1845.19	1949.42	1971.97	16507.9	14740	13822.7	14976.9	16588.9	16280.1	14927.3	15090.9	15139.2	10171.1	13798.4	14458.5	15275.2	15451.9
FBgn0002607	18376.6	RpL19	0.326204	0.0876617	0.00121232	0.0344935	0.103772	0.891375	-0.323419	0.0843047	0.00092729	-0.0230377	0.100152	0.945111	-6.30199e-05	0.0904096	0.99985	1341.77	1216.46	1143.91	1618.22	1601.97	1563.14	1377.24	1261.03	1259.56	1294.51	1135.29	1133.89	1256.23	1324.17	18631.8	16891.8	15884.3	22470.7	22245	21705.8	19124.5	17510.7	17490.3	17975.5	15764.7	15745.2	17444	18387.5
FBgn0002609	398.405	E(spl)m3-HLH	0.334611	0.159087	0.097272	0.701867	0.147617	0.000824421	-0.277978	0.171803	0.230271	-0.62599	0.158954	0.00492283	0.0387729	0.150301	0.940272	20.3438	22.1536	25.6847	28.994	33.4613	26.6558	33.0639	41.1233	42.2823	35.0489	39.3629	24.2821	18.5224	27.9328	270.871	294.968	341.983	386.046	445.526	354.913	440.235	547.543	562.975	466.665	524.104	323.307	246.619	371.916
FBgn0002622	20664.4	RpS3	0.106943	0.0976225	0.444721	0.337427	0.136787	0.164207	-0.0490882	0.0817661	0.709278	-0.27088	0.129406	0.258231	0.0535465	0.0859757	0.830579	1662.21	1644.74	1427.4	1846.39	1664.99	1736.18	1576.74	2301.44	2192.51	2037.07	1995.44	1566.63	1634.84	1739.93	19214.8	19012.8	16500.5	21343.9	19246.9	20069.9	18226.8	26604.2	25344.9	23548.1	23066.9	18109.9	18898.3	20113.2
FBgn0002626	10311.8	RpL32	0.0189756	0.106933	0.917111	0.199921	0.144917	0.490009	-0.0379461	0.0884328	0.795286	-0.207196	0.136981	0.501851	-0.0196084	0.0864484	0.948651	1268.39	1236.48	1075.98	1326.16	1143.73	1261.42	1248.86	1660.09	1601.26	1149.66	1262.41	1141.27	1158.8	1241.33	10301.2	10042	8738.5	10770.4	9288.75	10244.5	10142.6	13482.3	13004.5	9336.88	10252.6	9268.77	9411.11	10081.4
FBgn0002629	575.45	E(spl)m4-BFM	-0.417281	0.183252	0.0692568	0.164896	0.165978	0.635415	0.486271	0.150977	0.00690117	-0.088886	0.149624	0.842455	0.0587262	0.140983	0.897393	76.4432	58.8887	85.9459	53.3424	49.5916	65.059	81.9466	88.4169	89.6447	92.4736	65.4622	82.537	66.3147	84.2709	591.971	456.03	665.56	413.08	384.034	503.813	634.589	684.694	694.202	716.11	506.935	639.161	513.537	652.589
FBgn0002631	62.9602	E(spl)m5-HLH	-1.14607	0.316911	0.00173344	0.171991	0.251735	0.762386	1.20407	0.284952	0.000215217	-0.0536279	0.23996	0.947263	0.0860788	0.176223	0.874821	8.27268	7.28407	6.45941	3.60499	1.93395	3.39997	5.82633	7.20696	7.34697	11.0082	11.347	8.90423	6.42846	8.9271	74.4448	65.5485	58.1275	32.4408	17.4033	30.5959	52.4304	64.8546	66.1145	99.0618	102.11	80.1281	57.849	80.3339
FBgn0002632	173.935	E(spl)m6-BFM	-0.77304	0.21316	0.00167562	0.774246	0.253743	0.0663669	0.652381	0.215223	0.0117993	-0.80464	0.244575	0.0317407	-0.0732487	0.165758	0.890236	10.2059	12.7539	13.0279	7.36407	6.80096	6.76944	11.1432	33.9104	25.5602	19.7537	29.0548	12.8507	8.66115	12.0546	118.394	147.952	151.131	85.4276	78.8952	78.5295	129.268	393.38	296.514	229.155	337.053	149.075	100.475	139.84
FBgn0002633	290.571	E(spl)m7-HLH	-1.23852	0.197599	6.26959e-09	0.155619	0.223462	0.756119	0.868893	0.197678	0.0001096	-0.435429	0.219017	0.292154	-0.28386	0.150745	0.321185	28.1096	35.7958	35.39	16.5132	11.58	13.2329	36.4507	34.0631	38.893	22.5143	56.0982	31.525	22.7915	23.0642	281.635	358.644	354.578	165.448	116.022	132.582	365.205	341.284	389.675	225.575	562.056	315.854	228.351	231.084
FBgn0002638	1898.49	Rcc1	-0.289338	0.126356	0.0672516	-0.147178	0.148072	0.635415	0.2382	0.0936715	0.0398814	0.106608	0.132607	0.770853	-0.0486268	0.1127	0.893252	93.7083	71.5995	90.8581	71.7931	74.24	68.64	95.4187	73.01	71.8204	75.9252	67.0709	75.8362	87.569	84.0124	2261.15	1727.67	2192.37	1732.34	1791.38	1656.26	2302.42	1761.71	1733	1832.05	1618.4	1829.9	2113.01	2027.19
FBgn0002641	499.506	mal	1.23154	0.112412	4.32716e-26	0.201726	0.146802	0.49177	-0.692907	0.117278	7.91751e-08	0.311689	0.143608	0.228744	0.475114	0.117626	0.00218067	10.3552	9.8958	10.9778	26.7857	24.8765	24.7328	9.88437	13.2165	13.0339	12.7223	11.6194	14.1434	14.352	16.9937	339.038	323.997	359.422	876.984	814.477	809.772	323.622	432.718	426.739	416.537	380.427	463.066	469.896	556.386
FBgn0002643	2887.66	mam	-0.508507	0.145851	0.00266416	-0.112051	0.157897	0.75063	0.338088	0.082179	0.000332521	-0.0456939	0.132246	0.914216	-0.156726	0.124865	0.593631	32.0852	44.146	31.8296	25.4182	26.0666	25.9111	37.2124	26.6947	30.3436	34.5042	36.9185	33.0931	32.8396	29.7022	2903.35	3994.71	2880.22	2300.06	2358.73	2344.67	3367.3	2415.57	2745.76	3122.24	3340.71	2994.55	2971.61	2687.71
FBgn0002645	5876.57	Map205	0.048729	0.0846192	0.713685	-0.0827322	0.15395	0.820496	-0.0721623	0.0861994	0.581243	0.0691561	0.149552	0.888746	-0.0241038	0.0717376	0.921021	92.5625	97.0013	99.288	95.8718	109.954	101.53	101.101	74.7674	74.4081	89.1178	113.411	94.2956	99.5707	90.8394	5709.83	5983.64	6124.7	5913.97	6782.67	6262.98	6236.51	4612.12	4589.95	5497.34	6995.89	5816.74	6142.14	5603.53
FBgn0002673	79.4512	twe	0.03208	0.255651	0.942645	0.121148	0.288216	0.861202	-0.0910699	0.224874	0.80719	-0.153155	0.268403	0.850752	-0.0441061	0.174185	0.941256	3.104	2.54621	3.71192	2.85126	3.82399	3.19331	3.46357	3.28517	3.63179	1.22929	6.03101	2.95572	3.26138	2.73763	75.3417	61.8028	90.0976	69.2071	92.8179	77.5097	84.0695	79.7393	88.1527	29.8379	146.388	71.7426	79.1618	66.449
FBgn0002707	449.285	mei-9	0.260848	0.124216	0.0979067	0.0108863	0.192161	0.981896	-0.271183	0.114831	0.0599731	-0.0121065	0.184509	0.983508	-0.0122189	0.106348	0.979334	12.1894	11.7078	10.9015	14.5783	15.2946	13.1948	11.204	8.98723	10.292	16.7716	11.2489	11.5226	11.6685	11.4027	448.463	430.747	401.08	536.355	562.708	485.455	412.212	330.652	378.656	617.048	413.861	423.933	429.3	419.521
FBgn0002709	42.1177	mei-218	0.221893	0.347753	0.681547	0.0933969	0.298575	0.897652	0.0556266	0.293846	0.913309	0.120705	0.274295	0.895523	0.152487	0.182191	0.760677	0.654794	0.363626	0.692212	0.537492	0.937121	0.649497	0.786311	0.891775	0.388995	0.27808	0.814082	0.868337	0.788209	0.508368	42.1555	23.4102	44.5644	34.6036	60.3316	41.8144	50.6225	57.4123	25.0434	17.9027	52.4104	55.9033	50.7447	32.7286
FBgn0002715	224.549	mei-S332	-0.517304	0.157347	0.00500594	-0.0183436	0.187942	0.96969	0.552664	0.148171	0.00132998	0.065519	0.17928	0.909206	0.0358665	0.126066	0.932763	14.6086	13.6349	12.9913	10.0199	10.0829	9.21526	13.3707	16.6435	13.8943	9.20447	14.6657	13.8884	14.8945	13.8132	253.83	236.911	225.728	174.099	175.194	160.119	232.321	289.188	241.418	159.931	254.823	241.316	258.798	240.01
FBgn0002716	16.0706	mei-W68	0.050027	0.408299	0.943997	-0.18733	0.302157	0.787751	0.219619	0.331461	0.67468	0.350464	0.276407	0.603957	0.121882	0.171966	0.802046	0.993761	0.678369	0.412841	0.691217	0.692185	0.86921	0.577829	0.634295	0.939135	0.305163	0.0770144	0.794088	0.908223	1.01433	23.3201	15.9189	9.68791	16.2204	16.2431	20.3973	13.5596	14.8847	22.0382	7.1611	1.80726	18.6344	21.3128	23.8026
FBgn0002719	1426.33	Men	0.033555	0.218835	0.929423	-0.347997	0.194557	0.340001	-0.578997	0.169352	0.00372639	-0.158243	0.169122	0.729545	-0.43843	0.15685	0.0714404	66.0323	37.1417	56.1257	43.7531	56.858	67.2139	54.0134	42.8484	34.0156	35.6189	36.072	29.3805	36.5658	41.0454	2071	1164.89	1760.29	1372.25	1783.26	2108.06	1694.05	1343.87	1066.85	1117.13	1131.34	921.473	1146.83	1287.33
FBgn0002723	376.011	Met	0.106039	0.134315	0.597983	0.180969	0.202404	0.67334	-0.126619	0.128221	0.505147	-0.187655	0.19499	0.717212	-0.0208187	0.118317	0.962299	6.28913	7.21535	6.69974	7.22826	8.09065	7.09222	5.69425	7.68025	5.88553	10.0012	9.59123	6.49722	6.2952	7.14526	326.481	374.563	347.796	375.232	420.001	368.171	295.599	398.696	305.529	519.18	497.899	337.283	326.796	370.924
FBgn0002732	560.408	E(spl)malpha-BFM	-0.955866	0.291484	0.00513343	0.403104	0.257336	0.421136	0.894626	0.262497	0.00385604	-0.39884	0.247553	0.453309	-0.0244098	0.161355	0.968254	61.9009	92.5939	79.5024	49.2305	19.3452	44.952	109.44	126.866	158.457	41.358	124.596	94.4272	56.3577	78.5127	426.937	638.629	548.336	339.548	133.426	310.039	754.818	875.005	1092.89	285.25	859.35	651.274	388.705	541.51
FBgn0002733	662.98	E(spl)mbeta-HLH	-0.052639	0.100528	0.740985	0.269467	0.147416	0.328149	0.0417287	0.106848	0.81464	-0.267039	0.145396	0.354931	-0.0109117	0.0986193	0.981296	60.8536	62.5	61.943	61.663	59.6486	62.2445	93.8548	69.1507	78.4053	72.8428	62.7573	62.2807	64.8908	57.1509	607.219	623.647	618.089	615.295	595.195	621.097	936.516	690.01	782.355	726.851	626.214	621.458	647.503	570.271
FBgn0002734	226.102	E(spl)mdelta-HLH	-0.703575	0.223883	0.00776522	0.356084	0.205346	0.359964	0.616494	0.205307	0.0127073	-0.408318	0.198061	0.266947	-0.063204	0.148931	0.895194	22.65	18.2109	23.34	16.7402	10.7766	11.6438	29.825	34.0494	28.3013	17.4372	32.4365	23.1681	20.1301	17.5604	234.098	188.218	241.229	173.018	111.381	120.344	308.255	351.916	292.507	180.221	335.246	239.453	208.053	181.495
FBgn0002735	365.713	E(spl)mgamma-HLH	-1.64575	0.200387	7.15756e-15	0.0836227	0.158718	0.822639	1.23167	0.207929	7.2988e-08	-0.418176	0.171224	0.154106	-0.289539	0.159046	0.345811	50.7579	38.7871	53.5741	15.5897	11.8584	16.6781	48.5308	46.6695	45.3729	57.0129	56.387	45.5097	27.6251	36.4923	471.783	360.517	497.959	144.902	110.221	155.019	451.083	433.782	421.73	529.921	524.104	423.002	256.768	339.187
FBgn0002736	1161.73	mago	-0.451599	0.128323	0.00239959	0.102978	0.170379	0.793976	0.577669	0.0960495	4.29356e-08	0.0222367	0.157683	0.968169	0.114428	0.10444	0.661426	112.936	89.4494	108.727	71.5866	80.5188	80.2935	111.333	144.357	122.216	83.9959	99.4065	111.604	117.238	111.571	1270.94	1006.64	1223.58	805.614	906.134	903.599	1252.91	1624.55	1375.38	945.265	1118.69	1255.96	1319.36	1255.59
FBgn0002772	82.2243	Mlc1	-0.298973	0.433364	0.652189	-0.453467	0.307776	0.454464	-0.0878596	0.293815	0.859913	0.212847	0.280027	0.784505	-0.147274	0.160837	0.731517	7.95787	1.42797	14.8407	3.52289	7.31836	7.28132	5.82732	7.14847	3.95784	3.06098	1.0648	3.68122	5.34645	7.35577	114.806	20.6009	214.103	50.824	105.58	105.046	84.0695	103.129	57.0989	44.1601	15.3617	53.1081	77.132	106.12
FBgn0002773	255.032	Mlc2	0.0530442	0.443513	0.945283	-0.610359	0.303912	0.272046	-0.511406	0.268359	0.145337	0.537826	0.277677	0.310429	-0.0919977	0.139913	0.820092	13.2287	4.33603	27.3313	11.9617	19.7486	17.2283	8.9143	8.29633	6.14176	2.45626	2.09212	5.35297	11.7922	14.2025	308.542	101.132	637.465	278.991	460.609	401.826	207.914	193.501	143.248	57.2888	48.7959	124.851	275.036	331.253
FBgn0002774	1636.66	mle	-0.297781	0.0986362	0.0111608	-0.106637	0.151246	0.753055	0.266957	0.0851776	0.00891023	0.0867845	0.144846	0.841102	-0.0296422	0.0932692	0.925491	35.9329	40.3821	34.761	30.2134	31.6082	30.8859	40.9879	29.3464	33.8063	38.8418	28.1482	37.9172	36.801	34.2662	1701.47	1912.14	1645.98	1430.64	1496.69	1462.48	1940.83	1389.59	1600.77	1839.21	1332.85	1795.43	1742.57	1622.55
FBgn0002775	416.891	msl-3	-0.276104	0.129674	0.0930386	-0.261866	0.157662	0.383084	0.226857	0.119543	0.14704	0.223828	0.15029	0.510975	-0.045524	0.104113	0.891876	22.7137	21.9432	24.7264	20.0137	17.8944	20.7022	23.8367	18.9369	19.0384	17.8141	15.5553	22.3897	22.1161	22.6979	456.535	441.048	496.99	402.267	359.669	416.104	479.106	380.622	382.663	358.055	312.655	450.022	444.524	456.217
FBgn0002778	809.495	mnd	-0.508711	0.111989	4.93952e-05	-0.172916	0.127432	0.496902	0.353774	0.112458	0.0086274	0.0347364	0.125148	0.934775	-0.141481	0.105193	0.558304	38.4648	33.1285	35.0574	26.8089	25.7268	24.1457	34.6606	29.7964	27.9584	34.5516	29.9164	30.2009	35.2801	30.5821	999.175	860.558	910.664	696.397	668.289	627.216	900.357	774.002	726.258	897.524	777.12	784.51	916.45	794.413
FBgn0002780	5271.45	mod	-0.0280116	0.120593	0.889017	-0.111971	0.138499	0.711859	0.0958508	0.0884875	0.458083	0.186898	0.121476	0.487633	0.0607837	0.109995	0.854426	248.584	192.468	247.286	223.327	240.211	230.295	242.44	187.224	186.319	218.358	222.985	229.079	262.838	231.391	5800.42	4491.01	5770.12	5211.08	5605.04	5373.66	5657.06	4368.65	4347.53	5095.12	5203.09	5345.29	6133.01	5399.23
FBgn0002781	5701.04	mod(mdg4)	-0.696232	0.100868	1.09695e-10	-0.0167645	0.117177	0.953244	0.519505	0.0737817	7.25089e-11	-0.147631	0.102252	0.530558	-0.170371	0.0869786	0.291176	39.8149	33.0154	38.2192	22.1881	23.9271	23.9266	39.9498	33.9142	33.9438	40.0345	35.0833	33.4006	32.8791	31.9349	6874.93	5700.84	6599.41	3831.26	4131.56	4131.47	6898.22	5856.05	5861.15	6912.85	6057.92	5767.36	5677.32	5514.27
FBgn0002783	4284.84	mor	-0.664033	0.0909999	7.31821e-12	-0.253714	0.140804	0.337064	0.545023	0.086045	6.53308e-09	0.150295	0.136692	0.669574	-0.115147	0.0682649	0.403178	121.833	129.339	122.202	86.9341	75.3729	78.8279	132.044	87.4354	101.683	102.059	93.6809	117.962	115.131	111.654	4951.03	5256.05	4966.02	3532.81	3062.99	3203.39	5365.98	3553.18	4132.16	4147.47	3806.98	4793.71	4678.66	4537.38
FBgn0002787	1755.75	Rpn8	-0.302003	0.119874	0.0406138	-0.105942	0.112067	0.652352	0.211049	0.097744	0.0906228	0.0267729	0.0965916	0.934775	-0.0870514	0.0960968	0.735337	117.806	134.913	111.626	106.748	91.6706	104.265	119.078	104.818	111.192	120.11	107.818	108.964	117.328	116.241	1841.39	2108.79	1744.79	1668.54	1432.88	1629.74	1861.28	1638.38	1738.01	1877.4	1685.27	1703.19	1833.91	1816.93
FBgn0002789	119.407	Mp20	-0.163129	0.353497	0.773629	-0.323992	0.268653	0.553754	-0.468105	0.222776	0.101632	-0.242573	0.1883	0.59525	-0.319385	0.18195	0.374042	14.8371	6.77695	24.6398	10.3974	15.2341	15.7109	11.5891	12.7509	12.3246	10.3652	10.0899	7.899	9.86326	10.3564	143.508	65.5485	238.323	100.567	147.348	151.96	112.093	123.33	119.206	100.255	97.5918	76.4012	95.4001	100.169
FBgn0002791	596.202	mr	-0.545463	0.119718	4.65887e-05	-0.150896	0.1616	0.657166	0.115891	0.118517	0.510071	-0.240107	0.157818	0.497842	-0.400192	0.101866	0.00320244	28.9018	25.7198	26.8694	17.381	20.3843	19.2876	27.7418	21.249	20.7124	21.2897	30.2963	21.1234	18.8432	20.3924	753.417	670.467	700.436	453.091	531.382	502.793	723.178	553.922	539.935	554.985	789.771	550.648	491.209	531.592
FBgn0002838	0.0665516	ms(3)K81							0.0679285	0.11254		0.0588776	0.0693196		0.0174019	0.0281764		0	0	0	0	0	0	0	0	0	0	0	0.128439	0	0	0	0	0	0	0	0	0	0	0	0	0	0.931722	0	0
FBgn0002842	0.0828731	sa	0.11109	0.171609					-0.0732161	0.11502								0	0	0	0	0.11895	0	0	0	0	0	0	0	0	0	0	0	0	0	1.16022	0	0	0	0	0	0	0	0	0
FBgn0002855	0	Acp26Aa																0	0	0	0	0	0	0	0	0	0	0	0	0	0	0	0	0	0	0	0	0	0	0	0	0	0	0	0
FBgn0002856	0.0640661	Acp26Ab	-0.100584	0.167394		-0.0692121	0.0829454								-0.0169543	0.0280488		0.174424	0	0	0	0	0	0	0	0	0	0	0	0	0	0.896925	0	0	0	0	0	0	0	0	0	0	0	0	0
FBgn0002862	1.42209	Mst87F	0.139928	0.25936		0.138372	0.157737		0.0386266	0.241101		-0.0656505	0.151787		0.0337059	0.0500531		0	0.147318	0	0.170123	0	0.320896	0	0.167264	0.157596	0	1.56378	0.293162	0	0.312058	0	0.936407	0	1.08136	0	2.03973	0	1.06319	1.00174	0	9.93991	1.86344	0	1.98355
FBgn0002863	0.908502	Acp95EF	0.00467499	0.186693		0.0881519	0.144333		0.177589	0.214668		0.0372892	0.153735		0.0426739	0.0533203		0	0.377693	0	0	0	0.411354	0.729221	0.857659	0.808084	0	0	1.12741	0.8187	0	0	0.936407	0	0	0	1.01986	1.80795	2.12638	2.00347	0	0	2.79517	2.02979	0
FBgn0002865	0	Mst98Ca																0	0	0	0	0	0	0	0	0	0	0	0	0	0	0	0	0	0	0	0	0	0	0	0	0	0	0	0
FBgn0002868	1379.07	MtnA	-0.475495	0.144143	0.00482624	0.162181	0.264225	0.790238	0.0125331	0.0919102	0.937404	-0.495196	0.249426	0.292723	-0.4159	0.122094	0.0159164	235.347	166.645	213.509	149.29	156.766	145.226	146.317	475.475	254.432	150.736	165.999	150.156	139.971	153.447	1680.84	1190.17	1524.88	1066.22	1119.62	1037.2	1044.99	3395.83	1817.15	1076.55	1185.56	1072.41	999.671	1095.91
FBgn0002869	0.829163	MtnB	-0.249546	0.251871		0.0986558	0.201203					-0.164915	0.140906		-0.0434469	0.0445167		0.15053	0.157156	0.162591	0	0	0	0.151713	0.356868	0.16812	0.801227	0	0	0	0	0.896925	0.936407	0.968791	0	0	0	0.903973	2.12638	1.00174	4.77406	0	0	0	0
FBgn0002872	598.668	mu2	-0.612072	0.188655	0.00572079	-0.345021	0.217338	0.411202	0.198206	0.126644	0.248428	-0.0205845	0.19808	0.97605	-0.355161	0.143084	0.129803	20.2211	13.5094	20.7804	10.5034	13.2305	12.2126	18.5293	12.124	11.9002	17.0766	9.09974	14.3069	13.2645	12.7735	849.388	567.463	872.881	441.196	555.747	512.992	778.321	509.268	499.866	717.303	382.235	600.961	557.177	536.551
FBgn0002873	2300.72	mud	-0.713376	0.141486	5.01363e-06	-0.336419	0.180666	0.317833	0.365434	0.0903042	0.000432167	0.0185376	0.164371	0.97339	-0.318676	0.118302	0.0870902	35.4999	25.8777	34.8429	19.9462	21.0813	18.5646	34.1353	20.5834	21.1818	26.1839	21.935	26.3437	24.9938	23.7469	3221.76	2348.51	3162.13	1810.2	1913.21	1684.82	3097.92	1868.02	1922.33	2376.29	1990.69	2390.8	2268.29	2155.13
FBgn0002878	428.796	mus101	-0.325477	0.142919	0.0692286	-0.0766243	0.188119	0.86501	0.408163	0.127154	0.00712896	0.161797	0.17932	0.739922	0.0780268	0.10595	0.791308	9.51692	8.29558	9.34319	6.96708	6.86781	8.2957	9.4825	6.74297	7.30115	11.6306	7.51397	9.6235	9.50174	9.78451	472.68	412.019	464.051	346.036	341.106	412.025	470.97	334.905	362.628	577.662	373.198	477.973	471.926	485.97
FBgn0002887	523.841	mus201	1.02904	0.0998655	4.03553e-23	-0.219338	0.159523	0.49158	-0.820059	0.0980097	4.72106e-15	0.417238	0.152645	0.0987261	0.188229	0.101475	0.330488	10.3266	10.8973	10.7694	22.1901	23.0599	22.4718	10.5199	7.1493	8.05343	9.8914	9.64142	12.045	12.1129	12.846	416.173	439.175	434.018	894.286	929.339	905.639	423.963	288.124	324.562	398.634	388.56	485.427	488.164	517.707
FBgn0002891	700.302	mus205	1.70891	0.12391	3.89554e-41	-0.204044	0.216674	0.653652	-1.26481	0.138856	9.64525e-18	0.562558	0.21148	0.109499	0.359293	0.133707	0.0879662	6.60299	5.94186	7.23052	24.5889	20.9069	22.4649	6.58924	4.29173	4.68366	8.2492	4.13311	7.33267	9.04827	10.2967	454.741	409.21	497.959	1693.41	1439.84	1547.13	453.795	295.567	322.559	568.114	284.643	504.993	623.145	709.12
FBgn0002899	328.556	mus301	-0.329908	0.149207	0.0795087	0.137722	0.13586	0.625827	0.278002	0.134849	0.109537	-0.17692	0.124266	0.540011	-0.0450602	0.127116	0.91735	9.69515	8.59408	10.6978	7.43545	8.24813	7.87431	10.061	11.3065	10.2735	10.8147	11.005	10.1256	8.87087	9.01555	332.759	294.968	367.172	255.201	283.094	270.264	345.318	388.064	352.611	371.184	377.716	347.532	304.468	309.434
FBgn0002901	205.788	mus304	0.0175401	0.172828	0.954099	-0.181278	0.189202	0.647527	0.157033	0.150124	0.475779	0.351648	0.174751	0.284792	0.148002	0.142023	0.684865	6.77429	6.55101	8.36237	7.22636	7.26878	8.05778	7.39385	5.80976	4.74176	6.56346	6.88781	8.91798	8.19514	7.52519	194.633	188.218	240.26	207.621	208.84	231.509	212.434	166.921	136.236	188.576	197.894	256.223	235.455	216.207
FBgn0002905	541.921	mus308	0.729546	0.119747	1.78961e-08	-0.195607	0.166344	0.564764	-0.447066	0.106241	0.000230485	0.465799	0.15641	0.0623614	0.260173	0.102845	0.119136	6.737	7.67687	7.11411	11.3746	13.2314	12.4404	7.36957	4.91811	5.64319	5.72141	7.29777	8.86175	8.55274	8.88785	441.287	502.85	465.989	745.058	866.687	814.871	482.722	322.147	369.64	374.764	478.019	580.463	560.222	582.172
FBgn0002906	366.638	Blm	-0.254387	0.136589	0.15211	-0.0541364	0.181064	0.900585	0.377943	0.141048	0.029048	0.17914	0.177996	0.703549	0.115701	0.116133	0.700854	7.53616	7.63873	7.80412	7.05695	5.86799	6.78041	8.81211	5.61574	6.55774	9.15193	6.61577	7.69551	9.33456	8.21176	369.533	374.563	382.673	346.036	287.735	332.476	432.099	275.366	321.557	448.762	324.402	377.347	457.717	402.661
FBgn0002909	0	mus312																0	0	0	0	0	0	0	0	0	0	0	0	0	0	0	0	0	0	0	0	0	0	0	0	0	0	0	0
FBgn0002914	2545.88	Myb	-0.275355	0.0993336	0.0216567	0.0318575	0.0984128	0.893501	0.218296	0.0788562	0.0235196	-0.0787476	0.0798416	0.708338	-0.0555187	0.0867616	0.824429	94.5449	79.7113	89.9268	72.1419	78.4516	73.3648	86.8151	88.831	90.1345	92.169	92.6803	86.8913	82.146	85.2878	2824.42	2381.28	2686.46	2155.15	2343.65	2191.69	2593.5	2653.72	2692.66	2753.44	2768.72	2595.78	2454.01	2547.87
FBgn0002917	742.533	na	-0.160583	0.177601	0.538492	-0.177584	0.144855	0.543718	-0.0179701	0.178362	0.953498	0.0115073	0.154308	0.982791	-0.164375	0.119199	0.544165	10.4264	10.2094	9.73046	6.97157	11.3644	9.49453	10.9583	7.9924	8.44056	9.4029	7.6364	9.20739	10.0546	7.49259	837.728	820.292	781.815	560.145	913.096	762.858	880.47	642.167	678.175	755.496	613.563	739.787	807.856	602.008
FBgn0002921	14825.3	Atpalpha	-0.251235	0.151645	0.213958	-0.429487	0.157816	0.110422	-0.0875911	0.13242	0.675053	0.113169	0.147936	0.783848	-0.310476	0.116159	0.090366	292.221	220.119	277.241	191.855	264.492	222.439	246.781	161.097	170.57	197.324	180.116	189.899	233.655	197.526	19916.2	15002.2	18895.3	13075.8	18026.4	15160.3	16819.3	10979.6	11625.1	13448.5	12275.8	12942.5	15924.7	13462.4
FBgn0002922	1.3295	nau	0.135184	0.188247		0.148195	0.146855		0.105593	0.220291		-0.036042	0.15178		0.0494102	0.0470782		0	0	0	0	0.148454	0	0.0578332	0	0.0640876	0.610857	0	0.119217	0	0.190351	0	0	0	0	2.32045	0	0.903973	0	1.00174	9.54813	0	1.86344	0	2.97533
FBgn0002924	1208.35	ncd	-0.568139	0.14217	0.000446653	-0.171144	0.175775	0.642521	0.34944	0.088691	0.000641919	-0.0274308	0.158124	0.959146	-0.201986	0.118303	0.395452	59.1451	42.2117	50.828	33.9781	34.3657	36.1249	53.6488	36.4336	36.9627	53.9738	41.6784	42.3698	43.1533	44.7077	1641.37	1171.44	1410.56	942.947	953.704	1002.53	1488.84	1011.09	1025.78	1497.86	1156.64	1175.83	1197.58	1240.71
FBgn0002926	0.287231	ndl	0.00739413	0.187128		0.00921167	0.0988244		-0.0721135	0.114178		-0.0468581	0.0786268		-0.0171492	0.0282053		0	0.0111518	0	0.0128781	0	0	0	0	0.0238596	0	0	0	0	0	0	0.936407	0	1.08136	0	0	0	0	2.00347	0	0	0	0	0
FBgn0002930	18.7251	nec	0.795968	0.352519	0.0722292	-0.163157	0.260503		-0.548859	0.342037	0.234567	0.182307	0.225533	0.770072	0.0511005	0.165008	0.927698	1.07666	0.843043	1.10479	1.68748	2.15872	2.26484	0.922356	1.08481	1.14235	0	0	0.503295	1.27919	1.66673	17.9385	14.0461	18.407	28.1154	35.9669	37.735	15.3675	18.0742	19.033	0	0	8.3855	21.3128	27.7697
FBgn0002931	180.127	net	0.659478	0.238757	0.0222177	0.190128	0.244226	0.72276	0.0699525	0.169609	0.803003	0.461402	0.214603	0.235782	0.581087	0.160578	0.00857797	6.47963	4.20741	6.74276	10.6225	7.81957	10.872	7.68534	8.05544	6.39839	3.68024	8.39889	10.5069	9.6119	10.0046	147.096	95.5135	153.069	241.144	177.514	246.807	174.467	182.869	145.252	83.5461	190.665	238.521	218.202	227.117
FBgn0002932	932.908	neur	-1.22818	0.110631	8.76438e-27	-0.134758	0.154695	0.683755	0.942604	0.110521	1.29584e-15	-0.118085	0.151462	0.778953	-0.260983	0.0982995	0.092611	25.8894	24.7287	28.2723	10.6503	11.9548	11.5757	30.9454	22.2728	20.6891	24.4329	20.6772	23.5241	20.8917	20.5737	1138.2	1087.17	1242.96	468.23	525.581	508.912	1360.48	979.198	909.575	1074.16	909.049	1034.21	918.479	904.5
FBgn0002933	0.570917	ng1	-0.147927	0.284287		-0.114596	0.103907		-0.111469	0.140433					-0.0334718	0.0390577		0	0	1.08933	0	0.21743	0.191126	0	0	0	0	0	0	0	0	0	0	5.81275	0	1.16022	1.01986	0	0	0	0	0	0	0	0
FBgn0002936	4.02628	ninaA	1.08538	0.455612	0.0549929	-0.139264	0.202043		-0.906593	0.369075	0.0487528	0.133142	0.177175		0.00331875	0.0955674	0.993555	0.10093	0.421489	0.327049	1.21684	1.82781	0.918109	0.305168	0.239278	0.112724	0	0	0.419381	0.342613	0.111603	0.896925	3.74563	2.90637	10.8136	16.2431	8.15891	2.71192	2.12638	1.00174	0	0	3.72689	3.04468	0.991776
FBgn0002937	16.9198	ninaB	-1.36488	0.445155	0.0097755	0.0446722	0.305228	0.951905	1.40352	0.364873	0.000894457	0.0610804	0.277663	0.947944	0.0573141	0.173147	0.922069	0.690603	1.31477	0.614301	0.0979544	0.210196	0.230959	0.736972	0.866775	0.499078	1.24331	1.26874	1.13939	0.827401	0.988233	15.2477	29.0286	13.5631	2.16272	4.64089	5.09932	16.2715	19.1374	11.0191	27.4509	28.0125	25.1565	18.2681	21.8191
FBgn0002938	47.8098	ninaC	0.722919	0.354637	0.110642	0.0986596	0.282509	0.884948	-0.290243	0.301588	0.518033	0.272354	0.259418	0.688142	0.305056	0.180245	0.402352	0.664386	0.676714	0.612602	0.605638	1.53019	1.58461	0.653275	0.710711	0.977298	0.905645	0.359164	0.908993	0.9718	0.931746	36.7739	37.4563	33.9077	33.5222	84.6963	87.7083	36.1589	39.338	54.0937	50.1277	19.8798	50.313	53.7894	51.5724
FBgn0002939	0.499162	ninaD				0.0575107	0.0947632		0.292559	0.218841		0.107914	0.127164		0.0710216	0.0560794		0	0	0	0	0	0	0	0.116561	0	0	0	0.102148	0.0556331	0.108732	0	0	0	0	0	0	0	2.12638	0	0	0	1.86344	1.01489	1.98355
FBgn0002940	0.0645695	ninaE				0.0434517	0.0827397					-0.0355907	0.0688564					0	0	0	0	0	0	0.0557937	0	0	0	0	0	0	0	0	0	0	0	0	0	0.903973	0	0	0	0	0	0	0
FBgn0002941	86.511	slou	-0.0108762	0.235664	0.981007	-0.175162	0.218335	0.714035	0.100768	0.210475	0.771037	0.266291	0.203397	0.586961	0.068321	0.167579	0.898989	2.96325	3.81554	3.02286	3.57258	2.85355	3.5566	3.0529	2.57587	3.49338	2.27825	2.75319	3.38603	3.20397	3.93193	80.7233	103.941	82.3473	97.3225	77.735	96.8871	83.1655	70.1705	95.1648	62.0628	75.0011	92.2405	87.2809	107.112
FBgn0002945	1986.04	nkd	-0.195769	0.136171	0.295343	-0.0486783	0.151269	0.893739	0.198377	0.106564	0.156035	0.0604047	0.137886	0.896334	0.000927927	0.101562	0.99818	34.5248	43.587	41.3616	38.8185	31.1809	36.8676	38.6817	32.1139	41.6237	46.2648	33.418	40.7892	38.4565	40.6722	1783.09	2251.12	2136.18	2004.84	1610.39	1904.09	1997.78	1658.58	2149.72	2389.42	1725.93	2106.62	1986.15	2100.58
FBgn0002948	338.454	nod	-0.428838	0.141874	0.0110347	0.0106475	0.187649	0.981896	0.472032	0.125876	0.00124769	0.0396439	0.178225	0.947367	0.0405124	0.115591	0.918644	14.861	12.7419	14.7722	11.079	10.169	10.8571	15.4119	13.9139	13.1899	18.581	10.1984	14.9528	14.4192	14.4876	371.327	318.378	369.109	276.829	254.089	271.284	385.093	347.663	329.571	464.278	254.823	373.62	360.287	361.998
FBgn0002962	2.75319	nos	-0.235858	0.290224		0.136271	0.218869		0.564526	0.302424		0.0263385	0.224429	0.972326	0.0701296	0.0899104	0.778115	0	0.0390716	0.202114	0.0451199	0	0	0.0754367	0.177447	0.16719	0	0.377039	0.233257	0.0846931	0.20691	0	0.936407	4.84396	1.08136	0	0	1.80795	4.25276	4.00694	0	9.03628	5.59033	2.02979	4.95888
FBgn0002973	2031.94	numb	-0.423407	0.101701	0.000236068	0.0527184	0.0992655	0.821779	0.466854	0.0974898	2.07209e-05	0.00222093	0.0951482	0.995119	0.0434424	0.0721627	0.836093	40.9506	41.2596	43.0149	34.215	28.7297	32.6555	46.8955	40.9107	40.7628	42.2848	45.9047	44.7684	42.6135	42.1965	2053.96	2069.46	2157.5	1716.12	1441	1637.9	2352.14	2051.96	2044.54	2120.88	2302.44	2245.45	2137.37	2116.45
FBgn0002985	157.945	odd	0.0493998	0.277637	0.91697	0.536234	0.180874	0.0752065	0.379058	0.236624	0.23557	-0.0882754	0.165508	0.863366	0.342936	0.166118	0.251761	4.12018	6.06127	5.25945	6.95439	3.58542	5.92003	7.73885	8.4359	6.94429	7.77535	7.92457	8.52114	6.06072	7.04092	98.6618	145.143	125.943	166.53	85.8565	141.761	185.314	202.006	166.288	186.189	189.762	204.047	145.13	168.602
FBgn0002989	210.562	okr	-0.245859	0.148156	0.213281	-0.44243	0.180493	0.167631	-0.0170619	0.148127	0.947298	0.203126	0.176178	0.651285	-0.231425	0.130263	0.365976	8.9498	7.97249	8.94106	7.65991	7.54683	7.12009	7.72714	5.03286	5.25367	6.25948	6.43169	6.66339	7.67296	7.16043	262.799	234.102	262.542	224.923	221.603	209.072	226.897	147.783	154.267	183.801	188.858	195.662	225.307	210.257
FBgn0003002	438.096	opa	-0.454252	0.229666	0.123659	-0.0625191	0.189211	0.891461	0.563529	0.208828	0.0278228	0.183274	0.185879	0.708338	0.114574	0.114903	0.700854	15.4044	14.7396	16.154	13.7397	7.19673	12.9583	18.8415	16.2035	15.768	12.9358	9.85412	18.5188	14.9936	17.2318	461.917	441.984	484.396	411.999	215.802	388.568	564.983	485.878	472.819	387.893	295.486	555.306	449.598	516.715
FBgn0003008	237.137	or	-0.343716	0.148526	0.0640136	0.0799966	0.18793	0.860059	0.221728	0.14623	0.266699	-0.17719	0.182633	0.714986	-0.106087	0.127073	0.761187	30.8698	28.5486	28.3822	23.5669	24.3184	22.8339	27.0215	39.3778	32.6877	34.113	22.8142	28.2948	25.2608	27.2839	259.211	239.72	238.323	197.889	204.199	191.734	226.897	330.652	274.475	286.444	191.569	237.589	212.113	229.1
FBgn0003009	0.291873	ord	0.133739	0.187307					-0.00862481	0.185834		0.0766852	0.0784535		0.0224339	0.0319788		0	0	0	0.0541439	0	0	0	0	0	0	0	0.0233257	0	0.0248292	0	0	0	2.16272	0	0	0	0	0	0	0	0.931722	0	0.991776
FBgn0003011	0.277564	ort	-0.0389752	0.195054		-0.0909558	0.0937431		-0.00521555	0.129675		0.0588776	0.0693196		-0.00846758	0.0342305		0	0.0850596	0	0.0491134	0	0	0	0	0	0	0	0.042317	0	0	0	1.87281	0	1.08136	0	0	0	0	0	0	0	0.931722	0	0
FBgn0003015	3.05485	osk	0.259564	0.434293	0.702344	0.158641	0.20957		-0.349988	0.305899		-0.17429	0.168572	0.694055	-0.0403464	0.0741537		0.0296192	0.0618459	0.0959771	0.107129	0.114942	0.101037	0.0298519	0.0351097	0.0330803	0.709442	0	0.0615365	0	0.0327514	0.896925	1.87281	2.90637	3.24408	3.48067	3.05959	0.903973	1.06319	1.00174	21.4833	0	1.86344	0	0.991776
FBgn0003016	1197.71	osp	0.0205623	0.0913035	0.893456	-0.253	0.147172	0.364746	-0.238427	0.0856912	0.0227084	0.0542871	0.142151	0.907493	-0.209126	0.0861188	0.142312	17.4766	19.1576	19.3763	19.9557	19.6337	18.8354	15.9056	13.2426	15.2738	19.394	13.6614	16.4339	15.3872	16.3288	1220.72	1338.13	1353.4	1393.88	1371.38	1315.62	1110.98	924.975	1066.85	1354.64	954.231	1147.88	1074.77	1140.54
FBgn0003023	4.26554	otu	1.5779	0.455465	0.00286576	0.0451846	0.205246		-1.00418	0.371055	0.0272892	0.135388	0.199623		0.0809274	0.0925034		0.0514091	0.0268361	0.0277641	0.433863	0.399004	0.292278	0.0518131	0.121878	0.0287083	0	0.0258967	0.0801054	0.0581708	0.113691	1.79385	0.936407	0.968791	15.1391	13.9227	10.1986	1.80795	4.25276	1.00174	0	0.903628	2.79517	2.02979	3.9671
FBgn0003028	1216.35	ovo	0.0365682	0.126329	0.861266	-0.130867	0.143597	0.665438	-0.0529936	0.105077	0.758968	0.123821	0.132406	0.729545	-0.0167667	0.0964277	0.962299	15.6455	15.404	18.4133	19.3927	16.873	15.9124	18.0912	14.4902	15.3111	14.7805	12.2557	16.3142	15.8483	16.814	1181.25	1163.02	1390.22	1464.16	1273.93	1201.4	1365.9	1094.02	1156	1115.94	925.315	1231.74	1196.56	1269.47
FBgn0003034	0	SP																0	0	0	0	0	0	0	0	0	0	0	0	0	0	0	0	0	0	0	0	0	0	0	0	0	0	0	0
FBgn0003041	1514.38	pbl	-0.412298	0.147221	0.0200835	-0.0516376	0.167321	0.897652	0.311901	0.103245	0.0121288	-0.0370514	0.149515	0.941119	-0.0952502	0.11369	0.760677	29.364	22.9726	31.2241	23.247	21.8738	18.9336	32.1083	26.5336	23.4374	30.9192	21.0347	26.4277	25.3283	26.0461	1731.96	1354.98	1841.67	1371.17	1290.17	1116.75	1893.82	1565.02	1382.39	1823.69	1240.68	1558.77	1493.92	1536.26
FBgn0003042	442.946	Pc	-0.245191	0.159464	0.256299	0.0251731	0.151794	0.946775	0.312458	0.120302	0.0349857	0.04824	0.126773	0.907767	0.0575126	0.128589	0.887865	16.3893	15.9551	21.2122	14.8519	14.7341	16.5651	17.5617	16.9302	16.7891	18.863	20.7926	19.77	17.9793	18.4779	411.689	400.782	532.835	373.07	370.111	416.104	441.139	425.276	421.73	473.826	522.297	496.608	451.628	464.151
FBgn0003044	1467.06	Pcl	-0.676721	0.0892811	9.56406e-13	-0.15363	0.137506	0.587765	0.411661	0.0898708	5.11107e-05	-0.0876958	0.133496	0.822164	-0.253298	0.0799323	0.0287847	39.8641	36.9085	39.073	25.1912	23.5784	25.3774	41.5719	28.1193	34.7356	32.1799	36.0004	32.1828	33.5355	30.8647	1783.09	1650.89	1747.7	1126.78	1054.64	1135.11	1859.47	1257.75	1553.69	1439.38	1610.26	1439.51	1500.01	1380.55
FBgn0003046	30.8541	Pcp	1.03155	0.378507	0.0244096	0.73207	0.305141	0.176703	-0.262194	0.284402	0.537796	-0.186246	0.274482	0.815684	0.352055	0.175191	0.272137	1.10193	2.04522	2.90943	4.87125	5.70164	5.01188	3.20837	6.67612	4.6493	2.60678	8.01786	3.8156	4.01767	4.33231	8.07233	14.9825	21.3134	35.6849	41.768	36.7151	23.5033	48.9067	34.059	19.0963	58.7358	27.9517	29.4319	31.7368
FBgn0003048	1361.83	pcx	-0.169162	0.108135	0.246969	-0.265161	0.152227	0.357071	0.136356	0.0974036	0.310478	0.242058	0.146189	0.432679	-0.0308074	0.106008	0.931823	11.4103	13.4348	11.3295	11.1855	10.772	11.069	12.4504	8.24599	9.52738	10.444	8.87931	11.966	12.7141	10.7641	1410.86	1661.19	1400.87	1383.06	1331.94	1368.66	1539.47	1019.6	1178.04	1291.38	1097.91	1479.57	1572.07	1330.96
FBgn0003053	678.531	peb	-1.44478	0.18698	3.20846e-13	0.0412282	0.224538	0.938615	1.36313	0.174842	3.60784e-13	-0.0825419	0.217626	0.908175	-0.0515538	0.141902	0.913894	10.0235	12.0548	8.85007	3.81472	2.97806	4.34955	10.0309	8.64881	7.18632	17.2814	10.1341	11.4549	10.1797	8.05482	761.49	915.806	672.341	289.805	226.244	330.436	762.049	657.051	545.946	1312.87	769.891	870.228	773.349	611.926
FBgn0003057	0	CG10598																0	0	0	0	0	0	0	0	0	0	0	0	0	0	0	0	0	0	0	0	0	0	0	0	0	0	0	0
FBgn0003060	1.31414	CG9757	-0.039506	0.389094	0.954099	-0.195129	0.133162		-0.456337	0.25846					-0.0701028	0.0559033		0.103302	0	1.00421	0.124544	0.534505	0.352382	0	0	0	0	0	0	0	0	0.896925	0	8.71912	1.08136	4.64089	3.05959	0	0	0	0	0	0	0	0
FBgn0003062	1717.35	Fib	0.223449	0.120385	0.15371	-0.132857	0.145854	0.665438	-0.0585186	0.103321	0.727828	0.298879	0.136285	0.219996	0.147902	0.114624	0.576811	135.733	105.219	128.31	145.712	145.208	153.503	131.691	114.8	118.668	100.826	92.5984	123.261	141.585	150.824	1825.24	1414.91	1725.42	1959.43	1952.66	2064.2	1770.88	1543.75	1595.76	1355.83	1245.2	1657.53	1903.94	2028.18
FBgn0003065	6.31547	CG2150	-0.684702	0.406378	0.204873	0.187305	0.242027		0.444573	0.306719		-0.26608	0.217524	0.625665	-0.0577661	0.104883	0.854815	0.150273	1.09821	0.162313	0.0905869	0.0971932	0	0.227181	0.356258	0.839165	0	3.4821	0.312206	0.425094	0.166164	1.79385	13.1097	1.93758	1.08136	1.16022	0	2.71192	4.25276	10.0174	0	41.5669	3.72689	5.07447	1.98355
FBgn0003067	0	Pepck																0	0	0	0	0	0	0	0	0	0	0	0	0	0	0	0	0	0	0	0	0	0	0	0	0	0	0	0
FBgn0003068	60.0284	per	1.09461	0.384641	0.0178966	-0.127072	0.285666	0.853935	-0.993169	0.33029	0.0126014	0.168666	0.266662	0.829761	0.0305016	0.1825	0.964341	0.990367	1.13533	0.776071	1.56861	1.53229	4.9019	0.606718	0.506411	0.737397	1.2145	1.19341	0.907755	0.878922	1.24541	45.7432	52.4388	35.8453	72.4512	70.7736	226.41	28.0232	23.3902	34.059	56.0953	55.1213	41.9275	40.5958	57.523
FBgn0003071	2110.11	Pfk	0.17239	0.189397	0.535388	-0.428021	0.184945	0.193069	-0.297811	0.13032	0.0702786	0.327519	0.156045	0.256562	-0.102552	0.147103	0.80736	62.7037	37.1982	54.5597	59.0833	68.3803	52.5716	47.6908	36.8541	32.862	38.0844	29.8257	40.6841	51.1337	49.8801	2800.2	1661.19	2436.51	2638.52	3053.71	2347.73	2129.76	1645.82	1467.54	1700.76	1331.95	1816.86	2283.51	2227.53
FBgn0003074	2275.72	Pgi	0.103037	0.220048	0.769593	-0.573513	0.228151	0.155833	-0.416145	0.157681	0.031802	0.30888	0.205419	0.505567	-0.230196	0.167774	0.546391	137.082	67.8644	116.723	107.279	133.316	116.294	102.431	66.0816	60.5058	58.6798	46.2634	65.0006	90.8592	101	3440.61	1703.32	2929.62	2692.59	3346.08	2918.85	2570.9	1658.58	1518.63	1472.8	1161.16	1631.44	2280.47	2534.98
FBgn0003076	793.961	Pgm	0.475067	0.22532	0.0963356	-0.261995	0.20572	0.524152	-0.642069	0.164625	0.00074321	0.125047	0.175729	0.803131	-0.115482	0.17131	0.815512	54.234	26.742	44.5657	60.0955	67.9952	55.5389	37.3535	37.713	29.1404	38.718	27.1514	27.946	40.2638	43.6716	1019.8	502.85	838.004	1130.02	1278.57	1044.34	702.387	709.148	547.949	728.045	510.55	525.491	757.111	821.19
FBgn0003079	656.867	phl	-0.378426	0.100942	0.00109834	-0.266391	0.128849	0.25604	0.125635	0.102345	0.387286	0.0324327	0.125016	0.938619	-0.238633	0.0932039	0.112651	18.0704	16.7913	18.1769	14.0251	13.6556	14.1218	16.5643	14.231	14.2407	12.3121	15.4945	14.127	15.0367	15.3809	783.016	727.588	787.627	607.725	591.714	611.918	717.755	616.65	617.069	533.502	671.395	612.141	651.562	666.473
FBgn0003082	524.114	phr	0.175893	0.145898	0.394253	0.28647	0.134839	0.24262	-0.881787	0.162456	1.00999e-06	-0.959041	0.150199	5.91853e-08	-0.626941	0.135601	0.000209129	27.6364	24.0519	24.1121	32.8349	25.3537	30.1045	27.4036	35.8289	30.0181	32.6163	30.047	13.0789	14.0443	18.1182	555.197	483.186	484.396	659.631	509.338	604.779	550.52	719.78	603.044	655.24	603.623	262.746	282.141	363.982
FBgn0003086	2.22744	Pig1	-0.382142	0.305543	0.375319	-0.17622	0.142667		-0.0712113	0.113483		-0.0547008	0.0846684		-0.075321	0.0577279	0.572012	0	0	3.71557	0	0	0.144868	0	0	0.569173	0	0	0	0	0	0	0	26.1574	0	0	1.01986	0	0	4.00694	0	0	0	0	0
FBgn0003087	444.773	pim	-0.502979	0.215914	0.0618496	0.977812	0.251865	0.0158101	0.881194	0.159789	6.59046e-07	-0.655256	0.234381	0.0870896	0.28567	0.162217	0.371035	29.1234	22.1472	38.059	19.6151	21.8595	21.8724	38.0493	112.516	79.5096	50.3561	73.6243	45.1932	32.6488	39.4589	290.604	220.992	379.766	195.726	218.122	218.251	379.669	1122.73	793.374	502.47	734.649	450.953	325.781	393.735
FBgn0003089	135.714	pip	-0.604154	0.366101	0.21607	0.531669	0.271399	0.287963	0.992465	0.227533	0.000125196	-0.298315	0.209929	0.540577	0.168194	0.182888	0.729913	0.517162	1.62796	0.79558	0.755765	0.425713	0.605867	1.40573	1.35609	2.15285	2.01239	1.17626	1.23725	1.15263	1.37764	59.1971	186.345	91.0664	86.5089	48.7294	69.3507	160.907	155.226	246.427	230.349	134.641	141.622	131.936	157.692
FBgn0003090	1338.88	pk	-0.765551	0.101194	1.06395e-12	-0.0445395	0.136819	0.893178	0.710724	0.0995046	3.76534e-11	0.00543736	0.133813	0.990625	-0.0491816	0.0864428	0.848657	20.8049	22.7136	21.5854	14.0729	12.5209	12.5171	24.0277	17.9904	21.8684	23.1947	17.9942	22.3022	20.6521	20.0088	1432.39	1563.8	1486.13	968.9	862.046	861.785	1654.27	1238.62	1505.61	1596.92	1238.87	1535.48	1421.87	1377.58
FBgn0003091	283.402	Pkc53E	0.135378	0.287206	0.768157	-0.432804	0.206728	0.249036	-0.54665	0.222337	0.0485337	0.0458798	0.151516	0.927754	-0.302825	0.17289	0.375503	6.43353	3.45432	6.81666	4.32146	8.71843	6.06129	4.46167	4.03095	3.69531	3.79127	3.76551	3.50068	4.59315	4.11589	376.709	202.264	399.142	253.039	510.498	354.913	261.248	236.028	216.375	221.994	220.485	204.979	268.947	241.002
FBgn0003093	1606.25	Pkc98E	0.0143066	0.147423	0.956616	-0.0961313	0.125273	0.725926	-0.0445042	0.13718	0.846722	0.0750755	0.11922	0.829761	-0.0297029	0.103679	0.932763	27.6736	25.2504	30.5489	24.6788	34.497	27.5701	25.7881	23.0184	24.4605	29.1029	27.42	25.6146	30.1242	26.1035	1629.71	1487.01	1799.05	1453.35	2031.55	1623.62	1518.67	1355.57	1440.49	1713.89	1614.78	1508.46	1774.04	1537.25
FBgn0003114	0.0759421	plu				0.0451474	0.0842632					-0.0370159	0.0701608					0	0	0	0	0	0	0	0.169165	0	0	0	0	0	0	0	0	0	0	0	0	0	1.06319	0	0	0	0	0	0
FBgn0003116	86.1125	pn	-0.0607865	0.237061	0.877689	-0.281571	0.201576	0.483875	0.235503	0.227485	0.481336	0.451765	0.19789	0.193257	0.136421	0.16823	0.769144	4.88387	5.71519	5.56503	5.37051	4.30427	6.16353	4.5977	3.94429	4.43558	4.14212	4.43373	5.29634	7.46951	5.81575	81.6202	95.5135	93.004	89.753	71.9338	103.006	76.8377	65.9178	74.1284	69.2239	74.0975	88.5136	124.832	97.194
FBgn0003117	178.277	pnr	-0.407392	0.199377	0.109591	0.449543	0.222558	0.269954	0.516351	0.196211	0.0323699	-0.321082	0.21663	0.514196	0.0982087	0.154669	0.82616	3.14467	3.74609	3.74501	2.81918	2.9987	2.31504	3.63666	6.40383	4.09749	7.00104	4.52886	3.62265	3.39861	4.63629	139.92	166.68	166.632	125.438	133.426	103.006	161.811	284.935	182.316	311.508	201.509	161.188	151.219	206.289
FBgn0003118	1021.81	pnt	-0.376141	0.176439	0.0926864	-0.212149	0.177652	0.558918	0.272059	0.101122	0.0283297	0.119091	0.143818	0.763503	-0.0957866	0.137676	0.807889	20.846	13.7391	20.918	14.1339	15.8522	13.5261	20.1845	16.0932	14.7618	12.9998	14.7201	17.0283	17.7031	16.6326	1301.44	857.749	1305.93	882.391	989.67	844.447	1260.14	1004.71	921.596	811.591	918.989	1063.09	1105.22	1038.39
FBgn0003124	3114.74	polo	-0.67092	0.124907	9.62119e-07	-0.137321	0.1374	0.632634	0.471075	0.0792441	6.44789e-08	-0.0506008	0.115862	0.896572	-0.188865	0.107061	0.369634	128.354	99.6021	129.175	79.2055	76.434	72.8896	127.638	104.415	97.8528	110.424	98.3445	107.868	100.24	101.773	3902.52	3028.34	3927.48	2408.19	2323.93	2216.16	3880.76	3174.69	2975.15	3357.36	2990.1	3279.66	3047.73	3094.34
FBgn0003129	62.4331	Poxm	0.862938	0.332006	0.0335143	0.164853	0.277851	0.797906	-0.514167	0.263109	0.133451	0.148828	0.246518	0.83999	0.20578	0.183023	0.651232	1.0963	2.36065	1.77621	4.54346	2.48172	3.89552	2.07172	1.74624	2.60187	1.23088	2.55414	1.8506	2.75234	2.42447	28.7016	61.8028	46.502	118.95	64.9725	101.986	54.2384	45.7172	68.118	32.2249	66.8685	48.4495	72.0575	63.4737
FBgn0003130	57.9611	Poxn	-0.358081	0.361956	0.49628	0.579134	0.272176	0.24262	0.693371	0.289977	0.0563537	-0.27558	0.245455	0.660226	0.223819	0.182183	0.605865	1.93129	2.24034	1.23617	1.94036	0.879009	1.26067	2.23484	2.96761	2.55641	5.09226	2.81049	2.5635	2.46859	2.17508	48.434	56.1844	31.0013	48.6613	22.0442	31.6158	56.0463	74.4233	64.111	127.706	70.483	64.2888	61.9086	54.5477
FBgn0003132	1.96414	Pp1-13C	-0.0585641	0.357005	0.924277	-0.0134492	0.189488		0.0238077	0.284207		-0.00420897	0.177422		-0.0084049	0.0780482		0.0929277	0.242546	0	0	0.120207	0.158498	0.140487	0.165231	0.207573	0	0	0.193066	0.0525751	0.0513775	1.79385	4.68203	0	0	2.32045	3.05959	2.71192	3.18957	4.00694	0	0	3.72689	1.01489	0.991776
FBgn0003134	1375.67	Pp1alpha-96A	-0.242834	0.122718	0.123423	-0.13121	0.149	0.679475	0.0820332	0.123903	0.674929	-0.0118022	0.147287	0.981378	-0.150523	0.0999521	0.485692	48.8022	43.0019	45.761	35.8572	45.451	37.9284	46.0667	35.5143	34.8685	41.1796	50.4636	41.1936	44.8399	37.1261	1598.32	1408.36	1498.72	1174.36	1488.57	1242.19	1508.73	1163.13	1141.98	1348.67	1652.74	1349.13	1468.55	1215.92
FBgn0003137	3694.73	Ppn	0.205406	0.150281	0.324309	-0.368683	0.174507	0.245335	-0.281751	0.155266	0.168922	0.29361	0.176696	0.430041	-0.0723666	0.132127	0.856227	39.0546	46.0147	35.7567	52.7268	51.9133	39.2966	36.7157	20.5376	31.2735	33.8166	29.8439	33.2882	46.6405	34.3236	3802.96	4480.71	3481.84	5134.3	5055.09	3826.53	3575.21	1999.86	3045.27	3292.91	2906.07	3241.46	4541.65	3342.28
FBgn0003139	627.489	PpV	0.194901	0.144622	0.333013	-0.135947	0.121289	0.5858	-0.127236	0.130009	0.509625	0.21139	0.112244	0.334098	0.0615229	0.0998913	0.832837	38.2079	36.6569	33.503	47.1403	35.9139	44.8772	33.1656	36.0831	32.5906	28.9829	32.9943	36.6371	37.7697	39.5208	652.962	626.456	572.556	805.614	613.758	766.938	566.791	616.65	556.965	495.309	563.864	626.117	645.473	675.399
FBgn0003140	0	PpY-55A																0	0	0	0	0	0	0	0	0	0	0	0	0	0	0	0	0	0	0	0	0	0	0	0	0	0	0	0
FBgn0003141	407.647	pr	-0.131159	0.159814	0.583601	0.236858	0.172594	0.492742	0.138649	0.148785	0.533015	-0.216391	0.166748	0.590666	0.00743969	0.117124	0.990104	32.4438	36.9512	36.1053	37.5349	33.7015	27.5749	31.9556	53.2196	44.8363	37.2851	43.3341	38.3834	33.3737	34.6065	355.182	404.528	395.267	410.917	368.951	301.88	349.838	582.628	490.85	408.183	474.405	420.207	365.362	378.858
FBgn0003145	0.292478	prd	0.132447	0.186462		0.0451474	0.0842632		-0.0420695	0.149268		0.0139588	0.0790547		0.0176252	0.0283566		0	0	0	0	0	0.0741812	0	0.0386663	0	0	0	0	0	0.0360691	0	0	0	0	0	2.03973	0	1.06319	0	0	0	0	0	0.991776
FBgn0003149	114.205	Prm	-0.392952	0.385688	0.481303	-0.507524	0.289216	0.351949	-0.392402	0.282013	0.313828	-0.17243	0.243748	0.80455	-0.356602	0.176211	0.26664	1.98601	1.43941	5.67309	1.40498	2.3567	2.78079	1.85273	1.84831	1.37484	2.57721	1.37248	0.954803	1.91292	1.72416	108.528	78.6582	310.013	76.7767	128.785	151.96	101.245	101.003	75.1301	140.835	75.0011	52.1764	104.534	94.2187
FBgn0003159	193.869	ptr	-0.189103	0.173777	0.448077	-0.00336749	0.235273	0.994633	-0.0277276	0.18281	0.931203	-0.167092	0.229802	0.796431	-0.176051	0.153058	0.639329	3.283	3.94732	3.4284	3.50788	3.13977	2.91916	3.01085	2.58209	3.04104	5.85931	3.22915	2.89315	3.64437	2.5979	189.251	227.547	197.633	202.215	180.995	168.278	173.563	148.847	175.304	337.765	186.147	166.778	210.083	149.758
FBgn0003162	131.283	Pu	-0.123385	0.226429	0.730525	-0.354348	0.203444	0.357071	-0.165647	0.225178	0.636083	0.0823661	0.206602	0.90435	-0.225758	0.166202	0.553028	6.82198	6.05607	8.03044	5.31903	8.19051	6.13132	5.7228	6.44022	5.61172	4.07688	4.48594	4.92246	4.85342	7.04654	149.787	132.97	176.32	116.787	179.835	134.622	125.652	141.404	123.213	89.5137	98.4954	108.08	106.564	154.717
FBgn0003165	5426.54	pum	-0.210457	0.126217	0.210587	-0.140857	0.133922	0.610456	0.146125	0.123061	0.406676	0.0885661	0.132021	0.817589	-0.0620333	0.0790892	0.777379	46.451	48.5112	50.1407	36.3021	49.6773	42.6423	53.0191	37.644	38.2227	43.0913	46.3402	45.7142	49.7444	43.6348	5591.43	5839.43	6035.57	4369.78	5979.79	5132.97	6382.05	4531.32	4600.97	5187.02	5578.09	5502.75	5987.88	5252.45
FBgn0003169	1288.74	put	0.0567767	0.11561	0.757895	0.474729	0.132084	0.0244354	0.257357	0.0994758	0.0357818	-0.160317	0.122475	0.586961	0.297116	0.0920095	0.0245923	23.6149	26.8271	27.187	29.2368	25.1915	28.5953	31.3071	41.0798	35.647	33.9015	40.9838	33.0418	30.9347	33.1126	966.886	1098.41	1113.14	1197.07	1031.44	1170.8	1281.83	1681.97	1459.53	1388.06	1678.04	1352.86	1266.59	1355.76
FBgn0003174	837.301	pwn	0.133042	0.200972	0.667705	-0.420892	0.221595	0.307111	-0.339476	0.153137	0.0806835	0.24497	0.20462	0.636885	-0.164264	0.156872	0.681694	18.6713	11.1525	17.5035	20.7778	16.3626	16.4649	15.4021	11.0483	9.51405	12.9664	7.04264	13.1086	11.5052	16.2289	1106.81	661.103	1037.58	1231.67	969.947	976.01	913.013	654.925	563.977	768.624	417.476	777.056	682.009	962.023
FBgn0003175	1753.34	px	-0.117887	0.0903565	0.351414	-0.213735	0.128982	0.384064	0.0607037	0.0872188	0.658003	0.167634	0.124472	0.572577	-0.0561852	0.0741983	0.785557	16.8277	17.8673	16.9212	15.1691	17.1537	16.5575	17.1908	12.5966	13.8785	16.0239	13.9864	16.4267	16.9952	16.2915	1844.98	1958.96	1855.24	1663.13	1880.72	1815.36	1884.78	1381.08	1521.64	1756.86	1533.46	1801.02	1863.35	1786.19
FBgn0003187	140.832	qua	-0.851687	0.211771	0.000406391	-0.472205	0.214346	0.221494	0.125058	0.18884	0.674875	-0.17664	0.204044	0.750591	-0.582735	0.156956	0.00629927	4.56704	6.26868	4.7076	3.18631	2.66897	2.68877	3.50476	3.51749	2.61509	4.87413	3.22315	3.22703	2.96422	2.94797	176.694	242.529	182.133	123.275	103.26	104.026	135.596	136.088	101.175	188.576	124.701	124.851	114.683	114.054
FBgn0003189	2017.75	r	-0.297797	0.0883635	0.00388144	-0.280955	0.161925	0.359685	-0.157942	0.0902715	0.187389	-0.134422	0.158356	0.75593	-0.436196	0.0845374	1.87422e-05	34.8135	33.0488	31.3935	26.2066	28.5487	28.1249	36.3677	21.9496	26.0818	26.4623	23.254	22.8236	25.6288	23.8309	2531.12	2402.82	2282.47	1905.36	2075.64	2044.83	2644.12	1595.85	1896.28	1923.95	1690.69	1659.4	1863.35	1732.63
FBgn0003204	1693.04	ras	-0.281657	0.0910281	0.00900649	0.0191221	0.0944965	0.931991	0.0924036	0.0858705	0.460673	-0.194876	0.0887635	0.219789	-0.180012	0.0882406	0.260497	61.1932	64.9436	57.5485	50.3677	52.057	52.6651	62.9724	61.5562	60.3276	65.1426	60.5071	55.7926	54.8727	50.6381	1789.37	1899.03	1682.79	1472.81	1522.21	1539.99	1841.39	1799.98	1764.06	1904.85	1769.3	1631.44	1604.55	1480.72
FBgn0003205	2683.58	Ras85D	-0.152195	0.0833281	0.161508	0.163665	0.132109	0.538194	0.167728	0.0775486	0.0899205	-0.13766	0.126616	0.672517	0.0142182	0.0693616	0.955356	128.632	135.325	126.427	126.069	120.337	114.56	133.489	171.796	150.733	119.727	157.909	131.43	131.173	133.05	2569.69	2703.41	2525.64	2518.49	2403.98	2288.57	2666.72	3431.98	3011.22	2391.81	3154.56	2625.59	2620.46	2657.96
FBgn0003206	581.496	Ras64B	0.234454	0.129459	0.165371	0.0823589	0.137086	0.795666	-0.187159	0.11886	0.244988	-0.0280872	0.129093	0.948528	0.0422559	0.100607	0.896928	31.311	31.6695	35.1093	35.9177	44.5037	38.6879	33.9088	40.3958	37.5153	30.9778	30.9983	33.7095	32.9117	34.9222	517.526	523.451	580.306	593.668	735.582	639.455	560.463	667.683	620.074	512.018	512.357	557.17	543.983	577.214
FBgn0003209	738.705	raw	0.374314	0.108182	0.00290797	-0.0110594	0.127413	0.973	-0.350618	0.100544	0.00298936	0.042247	0.120992	0.912595	0.0195048	0.0990382	0.958216	12.9294	14.451	12.999	16.9629	18.8808	18.1925	15.5771	12.1861	12.814	12.6294	13.5563	13.9595	12.9625	14.1803	661.034	738.825	664.591	867.252	965.306	930.116	796.4	623.029	655.135	645.692	693.082	713.699	662.726	724.988
FBgn0003210	1194.77	rb	-0.489477	0.100305	1.07685e-05	-0.0137682	0.127754	0.966206	0.235737	0.100661	0.0626599	-0.218706	0.125111	0.392775	-0.241537	0.0862144	0.0705157	26.466	28.0696	26.1995	20.7657	18.2399	19.8547	27.7417	23.4912	23.5001	30.2595	28.2463	22.3509	23.8708	21.5699	1299.64	1378.39	1286.55	1019.72	895.692	974.99	1362.29	1153.56	1154	1485.93	1387.07	1097.57	1172.2	1059.22
FBgn0003218	763.312	rdgB	-0.135414	0.218288	0.69085	-0.423124	0.168262	0.155833	-0.0710181	0.196847	0.829804	0.226338	0.161589	0.549711	-0.184526	0.136896	0.557137	10.7886	7.79249	9.60685	6.21234	11.5174	8.5193	8.51541	6.83776	7.17246	6.28947	5.36304	7.84206	9.42096	6.97547	1021.6	737.889	909.695	588.261	1090.61	806.712	806.344	647.483	679.176	595.565	507.839	742.582	892.092	660.523
FBgn0003227	202.98	rec	-0.237119	0.211723	0.434992	0.580751	0.147969	0.0140215	0.954358	0.181086	2.23989e-06	0.14958	0.133444	0.660903	0.647608	0.132346	6.36877e-05	3.8092	3.46588	3.72366	3.66887	2.44995	3.36343	5.66219	6.07929	5.65659	5.23872	5.53139	5.90232	6.18841	6.68278	160.55	146.079	156.944	154.635	103.26	141.761	238.649	256.229	238.413	220.8	233.136	248.77	260.828	281.664
FBgn0003231	1704.92	ref(2)P	1.1489	0.117246	5.84884e-21	-0.0829923	0.114848	0.746563	-1.20211	0.122103	1.3696e-20	0.0270422	0.119523	0.946657	-0.0632805	0.105997	0.838481	51.6446	59.4362	56.2187	113.952	142.157	130.677	57.7475	47.3385	50.2185	55.1927	52.2524	47.1662	53.744	59.0543	1261.97	1452.37	1373.75	2784.51	3473.71	3193.19	1411.1	1156.75	1227.13	1348.67	1276.83	1152.54	1313.27	1443.03
FBgn0003248	0.0640661	Rh2	-0.100584	0.167394		-0.0692121	0.0829454								-0.0169543	0.0280488		0.0644027	0	0	0	0	0	0	0	0	0	0	0	0	0	0.896925	0	0	0	0	0	0	0	0	0	0	0	0	0
FBgn0003249	0.0640661	Rh3	-0.100584	0.167394		-0.0692121	0.0829454								-0.0169543	0.0280488		0.0631989	0	0	0	0	0	0	0	0	0	0	0	0	0	0.896925	0	0	0	0	0	0	0	0	0	0	0	0	0
FBgn0003250	2.64431	Rh4	-0.387377	0.427752	0.537694	-0.111136	0.231522		0.0584901	0.27064		-0.0199894	0.168523	0.972317	-0.0615213	0.0961126	0.824429	0.325833	0.340175	0.211164	0.2357	0	0.148197	0.197036	0.308986	0.436689	0	0	0.338473	0.147475	0	4.48463	4.68203	2.90637	3.24408	0	2.03973	2.71192	4.25276	6.01041	0	0	4.65861	2.02979	0
FBgn0003254	2.04391	rib	0.0376167	0.40274	0.958215	-0.0567456	0.156848		0.0257561	0.324581		0.0883103	0.155101		0.0128931	0.0822201	0.966768	0	0.039348	0.101772	0.0454391	0.0487529	0.0642824	0.113955	0	0.0210466	0	0	0.0391512	0.106615	0.0208373	0	1.87281	4.84396	2.16272	2.32045	3.05959	5.42384	0	1.00174	0	0	1.86344	5.07447	0.991776
FBgn0003255	139.951	rk	-0.343515	0.410885	0.575341	0.356817	0.304536	0.565634	0.401473	0.228707	0.185673	-0.433123	0.262291	0.434425	-0.0100893	0.172196	0.990766	0.979313	4.63497	1.1283	1.9875	1.22457	1.76311	1.76016	2.47648	3.73698	6.60261	2.72968	2.59413	2.12389	1.91308	53.8155	254.703	62.0026	109.218	67.2929	96.8871	96.7251	136.088	205.356	362.829	150.002	142.553	116.713	105.128
FBgn0003256	2436.29	rl	-0.518581	0.17265	0.0116514	0.735575	0.297356	0.162189	0.240254	0.13487	0.17807	-0.856291	0.2757	0.0481539	-0.247654	0.129794	0.31237	22.1424	19.3328	28.1695	14.2553	19.4595	15.591	23.7404	92.4411	59.5095	27.4148	61.265	20.9804	18.6731	17.4154	1714.92	1497.31	2181.72	1104.07	1507.13	1207.52	1838.68	7159.52	4608.98	2123.27	4744.95	1624.92	1446.22	1348.82
FBgn0003257	727.016	r-l	0.251084	0.153977	0.22312	0.118845	0.156126	0.729145	-0.0266739	0.129545	0.903999	0.105694	0.142661	0.791275	0.205226	0.112545	0.34494	34.2326	27.0972	32.272	44.7026	34.5219	35.8853	32.3289	28.6706	30.9137	39.3564	39.1795	34.7545	36.247	39.0922	712.159	563.717	671.372	929.971	718.178	746.54	672.556	596.45	643.114	818.752	815.072	723.016	754.066	813.256
FBgn0003261	16634.3	Rm62	-0.169411	0.0696056	0.0490732	-0.204255	0.121308	0.374716	-0.0733293	0.0914572	0.600459	-0.0209948	0.12412	0.961123	-0.230159	0.0894498	0.109568	353.385	322.812	333.359	303.536	314.609	304.331	317.849	246.178	282.242	328.024	277.753	288.372	309.627	255.793	19419.3	17739.3	18318.9	16680	17288.5	16723.7	17466.6	13528	15509.9	18025.7	15263.2	15846.7	17014.7	14056.4
FBgn0003267	34.1965	ro	-1.09541	0.379668	0.0161051	-0.212795	0.308122	0.758754	0.845465	0.322945	0.0333763	0.0761577	0.280085	0.936109	-0.134444	0.182971	0.791725	4.8878	3.54988	2.52495	1.28106	0.916326	2.01368	4.92621	3.86258	2.92727	1.41393	0.428202	3.53212	2.80542	2.74151	61.8879	44.9475	31.9701	16.2204	11.6022	25.4966	62.3741	48.9067	37.0642	17.9027	5.42177	44.7226	35.5213	34.7122
FBgn0003268	1362.51	rod	-0.465163	0.146498	0.00705747	-0.274806	0.181478	0.440564	0.176074	0.0892316	0.128646	0.0128631	0.163391	0.981488	-0.263995	0.119676	0.201913	28.6157	20.1011	25.2076	18.3379	19.2364	17.0173	26.5705	16.6948	17.4422	22.3161	16.8275	19.8736	20.1124	20.2094	1891.62	1328.76	1666.32	1212.21	1271.6	1124.91	1756.42	1103.59	1153	1475.19	1112.37	1313.73	1329.51	1335.92
FBgn0003270	0.0728474	amos	0.108153	0.169428					-0.0712113	0.113483								0	0	0	0	0	0.127174	0	0	0	0	0	0	0	0	0	0	0	0	0	1.01986	0	0	0	0	0	0	0	0
FBgn0003274	20117.9	RpLP2	0.256006	0.11314	0.0714945	0.874409	0.228244	0.0171964	-0.0440565	0.102691	0.795286	-0.666961	0.219606	0.0563505	0.195136	0.102384	0.312871	2329.02	2383.83	1964.15	2944.81	2531.69	2745.73	2325.32	6573.75	5714.89	4705.51	3716.42	2486.81	2402.32	2879.65	14352.6	14690.3	12104.1	18147.4	15601.5	16920.6	14329.8	40510.7	35218	28997.7	22902.4	15325	14804.3	17745.8
FBgn0003275	595.219	RpII18	-0.122161	0.153583	0.595571	0.593553	0.260931	0.203693	0.336165	0.141684	0.0586215	-0.398787	0.248132	0.45527	0.201892	0.106046	0.313443	83.3598	88.556	80.7367	90.9017	66.6321	80.3738	82.7046	231.333	207.072	75.6797	126.711	103.98	91.7496	99.9013	460.123	488.804	445.644	501.752	367.791	443.641	456.506	1276.89	1142.98	417.731	699.408	573.941	506.432	551.427
FBgn0003277	4229.47	RpII215	0.139271	0.0786935	0.17818	-0.304557	0.176564	0.362881	-0.177571	0.079954	0.0800077	0.273505	0.17178	0.462946	-0.0388408	0.078999	0.873737	68.6729	61.8992	63.9131	75.163	71.7309	73.5002	64.9771	39.371	44.6601	64.3073	43.7179	59.2577	66.1276	64.275	4719.62	4254.1	4392.5	5165.66	4929.79	5051.39	4465.63	2705.82	3069.32	4419.59	3004.56	4072.56	4544.7	4417.37
FBgn0003278	647.153	RpI135	0.188201	0.113969	0.21576	-0.223813	0.163	0.492548	-0.129138	0.0933602	0.317407	0.287432	0.15207	0.331401	0.0537258	0.102565	0.863763	18.8202	16.0176	18.996	21.0843	21.1862	20.923	15.2888	12.6895	13.8844	19.595	14.438	18.5254	18.7557	18.9557	684.354	582.445	690.748	766.685	770.388	760.818	555.943	461.424	504.874	712.529	525.008	673.635	682.009	689.284
FBgn0003279	25277.1	RpL4	0.290844	0.0945079	0.00944625	-0.138855	0.128378	0.601815	-0.256077	0.0823648	0.00954069	0.180882	0.121794	0.512799	0.0308112	0.0937312	0.922402	1887.23	1717.32	1562.25	2196.42	2145.58	2172.47	1859.22	1404.47	1506.4	1622.5	1396.5	1621	1866.73	1816.51	26957.1	24530.1	22315.1	31373.5	30647.3	31031.4	26556.9	20061.3	21517.3	23175.7	19947.6	23154.2	26664.3	25946.8
FBgn0003285	1093.32	rst	-0.999914	0.112771	2.99083e-17	-0.168756	0.119809	0.480553	0.774471	0.129977	5.9642e-08	-0.0284223	0.130583	0.948528	-0.195023	0.110061	0.366927	19.7871	21.6858	20.9168	10.5631	9.62339	11.5134	19.0071	17.5704	15.8794	20.2482	19.3823	20.6716	16.8678	16.2814	1261.97	1383.07	1334.03	673.688	613.758	734.302	1212.23	1120.6	1012.75	1291.38	1236.16	1318.39	1075.79	1038.39
FBgn0003292	230.21	rt	-0.647322	0.306732	0.0959664	0.103854	0.244544	0.860065	0.594231	0.190345	0.00921879	-0.19426	0.187117	0.692277	-0.0608944	0.18117	0.921021	4.65372	11.4865	5.98543	5.51338	4.03643	4.03752	7.13033	6.02658	8.41219	8.30452	10.4339	5.8123	7.18341	7.64442	155.168	382.99	199.571	183.831	134.586	134.622	237.745	200.943	280.486	276.896	347.897	193.798	239.515	254.886
FBgn0003295	303.624	ru	-1.39915	0.191584	7.02029e-12	0.150572	0.229972	0.774689	1.42504	0.156184	8.47371e-18	-0.116638	0.216847	0.862016	0.0220176	0.139492	0.966507	17.7482	21.1327	15.2094	6.18943	6.64081	7.28289	19.2181	21.212	14.3069	32.2701	15.2208	19.6049	18.8654	16.8137	325.584	387.672	279.012	113.543	121.823	133.602	352.55	389.128	262.455	591.984	279.221	359.645	346.079	308.442
FBgn0003300	118.112	run	-0.670489	0.220504	0.0105174	-0.238115	0.249238	0.648529	0.697236	0.208093	0.00463183	0.274022	0.238103	0.651633	0.0367905	0.151966	0.944766	4.02512	4.58167	4.22686	2.8645	2.13331	3.01943	5.0991	3.77725	3.99597	2.49208	2.0276	4.93622	4.42801	3.92534	129.157	147.016	135.631	91.9157	68.4532	96.8871	163.619	121.204	128.222	79.9656	65.0612	158.393	142.085	125.956
FBgn0003301	1356.13	rut	-0.296207	0.126466	0.0601984	-0.333756	0.141755	0.186732	0.0872439	0.117011	0.630594	0.141657	0.136592	0.692721	-0.194682	0.104139	0.327385	15.0081	17.8158	15.4899	12.0444	15.051	13.2198	15.2365	11.1703	12.4948	13.2936	10.8567	13.9192	15.079	12.7951	1472.75	1748.27	1520.03	1181.93	1476.96	1297.27	1495.17	1096.15	1226.12	1304.51	1065.38	1365.9	1479.72	1255.59
FBgn0003302	154.939	rux	-0.0333862	0.196505	0.920209	0.214625	0.1766	0.54766	0.39037	0.173874	0.0762395	0.139395	0.161056	0.750591	0.292985	0.152696	0.307836	8.65276	8.28084	10.6441	9.5627	9.63827	8.47227	10.2348	10.8266	9.73098	11.3541	11.9864	10.6114	12.1025	13.2222	129.157	123.606	158.882	142.74	143.868	126.463	152.771	161.605	145.252	169.479	178.918	158.393	180.651	197.363
FBgn0003308	78.1315	ry	0.624058	0.257223	0.0498693	-0.19093	0.270344	0.752719	-0.561635	0.239944	0.0628199	0.223901	0.256225	0.747953	0.0247216	0.182283	0.972134	1.68238	1.98922	1.18226	2.34603	2.98908	2.69661	0.939732	1.82606	1.49413	1.69926	0.837267	1.15808	2.06421	1.81547	74.4448	88.0222	52.3147	103.811	132.265	119.324	41.5828	80.8024	66.1145	75.1915	37.0487	51.2447	91.3405	80.3339
FBgn0003310	1562.28	S	-0.394787	0.127341	0.00883949	-0.218667	0.163923	0.50636	0.377548	0.0934172	0.000440719	0.209479	0.150094	0.551817	-0.0179516	0.114777	0.966911	33.4009	27.7841	37.2992	25.6721	25.8843	25.0186	35.1781	23.079	25.3282	30.6716	25.0933	31.6445	35.2146	30.51	1774.12	1475.78	1981.18	1363.6	1374.86	1328.88	1868.51	1225.86	1345.33	1629.15	1332.85	1680.83	1870.45	1620.56
FBgn0003312	1434	sad	0.18709	0.132898	0.307577	-0.220372	0.174048	0.526677	-0.20064	0.14865	0.332141	0.207346	0.179243	0.651052	-0.0160141	0.137724	0.979263	72.0433	92.2452	78.3513	90.4443	89.472	104.864	49.1225	77.0522	72.3769	82.9345	60.7428	92.1957	62.3313	85.6379	1303.23	1668.68	1417.34	1636.1	1618.51	1896.95	888.606	1393.84	1309.27	1500.25	1098.81	1667.78	1127.55	1549.15
FBgn0003313	0	sala																0	0	0	0	0	0	0	0	0	0	0	0	0	0	0	0	0	0	0	0	0	0	0	0	0	0	0	0
FBgn0003317	760.025	sax	-0.183093	0.127337	0.295289	0.210371	0.154994	0.496857	0.246608	0.117439	0.10186	-0.137738	0.14961	0.733167	0.0600391	0.0979537	0.833335	23.4733	26.3966	24.3929	24.7117	20.0442	22.2945	26.8739	26.697	26.2162	37.8498	27.1419	26.8064	24.408	26.702	686.148	771.599	713.03	722.35	585.913	651.693	785.553	780.381	766.327	1106.39	793.385	783.578	713.471	780.528
FBgn0003319	206.696	Sb	-0.590233	0.404846	0.287314	0.2089	0.286041	0.742286	0.582327	0.279819	0.105389	-0.328906	0.212066	0.480576	-0.0430986	0.179447	0.944856	2.27135	9.46337	3.08939	4.36117	1.44185	2.89355	4.04849	4.83634	6.88215	6.52061	8.22101	5.17772	3.83134	4.8138	96.8679	403.591	131.756	185.994	61.4918	123.404	172.659	206.259	293.508	278.089	350.608	220.818	163.398	205.298
FBgn0003321	1320.92	sbr	0.307921	0.0811627	0.000937542	0.0200414	0.137388	0.952131	-0.336686	0.0828434	0.000404116	-0.0390759	0.133368	0.929319	-0.0304763	0.0749367	0.899465	37.2812	36.9915	37.4024	48.1141	48.8494	45.4692	39.6271	32.7549	33.9447	45.9714	36.6147	35.8598	37.0291	36.6894	1247.62	1237.93	1251.68	1610.15	1634.75	1521.64	1326.13	1096.15	1135.97	1538.44	1225.32	1200.06	1239.19	1227.82
FBgn0003326	1139.31	sca	-0.911206	0.149899	1.93909e-08	-0.102442	0.124468	0.704718	0.78256	0.134698	1.34114e-07	-0.00939215	0.117347	0.981378	-0.12094	0.0856539	0.526824	33.9967	36.4603	32.4432	20.9684	14.8885	19.3546	37.6948	28.3024	31.4514	30.0152	31.8242	31.9476	31.7598	30.729	1316.69	1412.1	1256.52	812.103	576.631	749.6	1459.92	1096.15	1218.11	1162.48	1232.55	1237.33	1230.05	1190.13
FBgn0003328	904.847	scb	1.16292	0.217513	1.09682e-06	0.0566088	0.206247	0.907515	-1.11785	0.129878	6.81379e-16	0.0271268	0.164927	0.962585	0.0608697	0.159864	0.907163	10.1542	18.2678	11.3853	29.123	37.7917	29.7241	11.4203	10.6829	15.1865	15.312	16.7788	12.8841	14.5511	14.8607	518.423	932.661	581.275	1486.87	1929.45	1517.56	583.063	545.416	775.343	781.753	856.639	657.796	742.903	758.709
FBgn0003330	469.987	Sce	-0.569879	0.144971	0.000570139	-0.203665	0.137008	0.450873	0.38586	0.134986	0.0187582	0.0373289	0.13142	0.933786	-0.166827	0.113206	0.497502	37.1706	35.6523	31.6511	25.1564	20.7963	25.6056	34.9345	26.5582	30.1169	30.0413	28.4309	30.1439	33.1573	28.8088	584.795	560.908	497.959	395.778	327.183	402.846	549.616	417.834	473.821	472.632	447.296	474.246	521.656	453.242
FBgn0003334	1129.61	Scm	-0.308046	0.0931917	0.00472735	-0.204254	0.119913	0.36843	0.308414	0.0894789	0.00340221	0.214551	0.114312	0.337005	0.00051649	0.0809471	0.999031	29.9225	28.3526	30.9199	23.5989	24.5933	25.696	30.027	24.7901	24.8773	25.6152	23.0504	29.7593	30.6557	29.0735	1242.24	1177.06	1283.65	979.714	1021	1066.78	1246.58	1029.17	1032.79	1063.42	956.942	1235.46	1272.68	1206.99
FBgn0003339	1430.79	Scr	-0.692093	0.30039	0.0653472	0.250432	0.212407	0.564319	1.01113	0.222044	5.7037e-05	0.0493681	0.151662	0.919487	0.228992	0.169149	0.555664	20.897	43.353	23.3597	23.9668	10.1368	17.9739	33.7793	28.2541	41.7012	32.4332	42.4547	41.0611	36.3159	33.2586	975.855	2024.51	1090.86	1119.21	473.371	839.348	1577.43	1319.42	1947.37	1514.57	1982.56	1917.48	1695.89	1553.12
FBgn0003345	3021.66	sd	-0.396521	0.112169	0.00228074	-0.0269354	0.125615	0.928212	0.252454	0.0885381	0.0190695	-0.104088	0.111628	0.730467	-0.136411	0.0965699	0.526801	38.8604	32.0275	38.6486	27.4216	30.6149	27.1735	39.004	33.4751	31.025	38.1523	37.4332	34.6383	33.1346	31.3819	3475.59	2864.47	3456.65	2452.53	2738.13	2430.34	3488.43	2993.94	2774.81	3412.26	3347.94	3097.98	2963.49	2806.73
FBgn0003346	2145.62	RanGAP	-0.138863	0.127236	0.446694	-0.226586	0.143239	0.4132	0.223442	0.0858414	0.0344995	0.317829	0.123888	0.127585	0.0764003	0.10328	0.79054	101.676	78.7062	97.9194	91.3754	80.2311	87.6776	95.5379	70.5265	74.3012	81.1692	71.3402	97.7859	99.5135	98.4612	2490.76	1928.06	2398.73	2238.42	1965.42	2147.83	2340.39	1727.68	1820.15	1988.4	1747.62	2395.46	2437.78	2412
FBgn0003353	389.113	sei	-0.182834	0.130986	0.31242	-0.160563	0.173673	0.660379	-0.0446641	0.122001	0.827185	-0.0425391	0.166222	0.939585	-0.210498	0.110038	0.309857	13.0604	11.8154	13.6144	11.3488	12.558	10.8863	14.4063	10.2362	11.6812	8.45761	11.9962	10.837	10.894	11.0906	436.803	395.164	455.332	379.558	420.001	364.091	481.818	342.347	390.677	282.863	401.211	362.44	364.347	370.924
FBgn0003356	0.0691994	Jon99Cii	-0.102439	0.168763		-0.0708061	0.0836242								-0.0172571	0.0282915		0	0	0.110155	0	0	0	0	0	0	0	0	0	0	0	0	0	0.968791	0	0	0	0	0	0	0	0	0	0	0
FBgn0003357	0.0691994	Jon99Ciii	-0.102439	0.168763		-0.0708061	0.0836242								-0.0172571	0.0282915		0	0	0.0765753	0	0	0	0	0	0	0	0	0	0	0	0	0	0.968791	0	0	0	0	0	0	0	0	0	0	0
FBgn0003358	2.2699	Jon99Ci	1.37648	0.435289	0.00733117	0.0568727	0.0942545		-0.725553	0.352956	0.110663	0.0835033	0.110069		0.0505458	0.0475999		0	0	0	0.58427	0.877632	1.21229	0	0	0.216499	0	0	0	0.329014	0.214347	0	0	0	5.40681	8.12156	11.2185	0	0	2.00347	0	0	0	3.04468	1.98355
FBgn0003360	11596.7	sesB	-0.0809312	0.13931	0.710844	-0.185912	0.136711	0.495156	0.156891	0.100817	0.251899	0.270898	0.111815	0.158542	0.0678025	0.111995	0.835179	636.578	482.962	649.669	511.124	622.661	583.61	605.716	530.794	470.991	480.862	487.867	579.742	655.891	634.069	13028.7	9884.71	13296.7	10461.1	12743.9	11944.6	12397.1	10863.7	9639.7	9841.73	9985.09	11865.5	13424	12977.4
FBgn0003366	925.629	sev	-0.674418	0.18174	0.00125611	-0.289048	0.178209	0.398607	0.102567	0.166329	0.700967	-0.238197	0.17318	0.56053	-0.545466	0.102013	7.51345e-06	14.3522	15.3995	13.0501	6.75793	9.24091	11.0223	13.2613	9.70511	9.15615	15.1324	9.96116	9.94675	9.62947	8.82719	1196.5	1283.81	1087.95	563.389	770.388	918.897	1105.56	809.088	763.322	1261.55	830.434	829.232	802.781	735.898
FBgn0003371	3657.51	sgg	0.322416	0.0964767	0.00422707	-0.132234	0.128065	0.617523	-0.222597	0.0933126	0.0569947	0.235768	0.122796	0.316301	0.0926164	0.0866918	0.67118	27.7751	25.502	29.4054	32.8563	37.3815	36.3371	28.2567	22.0301	21.948	25.4638	27.5272	27.5024	31.3403	29.9468	3526.71	3238.09	3733.72	4171.89	4746.47	4613.86	3587.87	2797.25	2786.83	3233.24	3495.23	3492.09	3979.4	3802.47
FBgn0003372	0.677536	Sgs1	0.593225	0.347745		0.0445402	0.0837085		-0.451404	0.257435		-0.0364893	0.0696742					0	0	0	0.0804962	0.0287889	0.101224	0	0	0.0248563	0	0	0	0	0	0	0	0	3.24408	1.16022	4.07946	0	0	1.00174	0	0	0	0	0
FBgn0003373	0.578445	Sgs3	-0.102439	0.168763		-0.0154567	0.0946562		0.24421	0.201476		0.125288	0.113184		0.0482376	0.0546173		0	0	0.0856207	0	0	0	0	0.0939636	0	0	0	0	0.448476	0.0876521	0	0	0.968791	0	0	0	0	1.06319	0	0	0	0	5.07447	0.991776
FBgn0003374	0.711929	Sgs4	0.0500557	0.19605		0.0227617	0.101415		0.101524	0.231986		0.0583977	0.121639		0.0447914	0.0574122		0	0	0.0997409	0	0	0.209998	0	0	0.309398	0	0	0.0959245	0.208975	0.102107	0	0	0.968791	0	0	2.03973	0	0	3.00521	0	0	0.931722	2.02979	0.991776
FBgn0003375	0.73174	Sgs5	0.00739413	0.187128		0.0627946	0.122279		0.051084	0.172739		-0.0397178	0.121949		0.0135294	0.041559		0	0.144307	0	0.166646	0	0	0.139309	0.819226	0	0	0	0	0.156403	0.15284	0	0.936407	0	1.08136	0	0	0.903973	5.31595	0	0	0	0	1.01489	0.991776
FBgn0003377	2.14263	Sgs7	0.0179735	0.288249		0.178101	0.178979		0.164169	0.258214		-0.113547	0.166491	0.813212	0.0465861	0.0681967		0	0.285917	0.295805	0	0.354256	0.311399	0.276014	0.324628	0	0	5.79407	0.284486	0.929645	0.302823	0	0.936407	0.968791	0	1.16022	1.01986	0.903973	1.06319	0	0	18.9762	0.931722	3.04468	0.991776
FBgn0003378	0.580904	Sgs8				0.0721333	0.105626					-0.0598929	0.0883917					0	0	0	0	0	0	0	0	0	0	2.22033	0	0	0	0	0	0	0	0	0	0	0	0	0	8.13265	0	0	0
FBgn0003380	1272.07	Sh	0.151863	0.257618	0.706499	-0.0486299	0.177343	0.907515	-0.258537	0.22436	0.423132	-0.0529362	0.161847	0.919487	-0.0968358	0.147524	0.820344	5.52359	4.28944	6.71562	3.99941	9.1116	5.97485	4.7616	5.23985	5.48553	4.28972	6.7823	5.02925	5.96338	4.23273	1270.94	986.973	1545.22	920.239	2096.52	1374.78	1095.62	1205.66	1262.19	987.038	1560.57	1157.2	1372.14	973.924
FBgn0003382	12.1801	sha	0.48849	0.417147	0.410362	0.0794757	0.213632		-0.0174346	0.353512	0.977845	0.345074	0.259484	0.579785	0.109706	0.0941957	0.633333	0	0.27016	0	0.329313	0.353329	0.228852	0.0724451	0.136328	0.224784	0	0.246219	0.149338	0.309071	0.413305	0	16.8553	0	20.5459	22.0442	14.2781	4.51987	8.50552	14.0243	0	15.3617	9.31722	19.283	25.7862
FBgn0003386	362.153	Shaw	0.281496	0.247627	0.426901	-0.46543	0.19963	0.191241	-0.488277	0.217857	0.0768256	0.265146	0.187918	0.546553	-0.191865	0.141699	0.555664	8.84371	6.33277	8.03306	6.88913	13.9188	8.73643	6.75135	6.08561	5.71421	3.67315	4.62317	6.04539	7.4803	6.26008	451.153	323.06	409.799	351.443	710.057	445.681	344.414	310.451	291.505	187.382	235.847	308.4	381.6	319.352
FBgn0003388	14.5205	shd	0.423307	0.428434	0.496891	0.516769	0.303869	0.369501	-0.115122	0.362282	0.849765	-0.319949	0.274027	0.648867	0.0966412	0.151726	0.825153	0.320625	0.182585	0.314832	0.386556	0.452451	0.464001	0.499405	0.276407	0.358092	0.50422	1.73257	0.302786	0.263852	0.547913	9.86618	5.61844	9.68791	11.895	13.9227	14.2781	15.3675	8.50552	11.0191	15.5157	53.314	9.31722	8.11915	16.8602
FBgn0003390	567.504	shf	-0.132398	0.131059	0.485294	0.312147	0.152558	0.262225	0.0502669	0.141788	0.832993	-0.372448	0.156515	0.168827	-0.073597	0.119642	0.833047	29.2706	29.9458	27.7564	30.3915	24.63	26.3812	29.4019	44.9082	39.415	34.1949	35.0124	31.2197	26.8065	24.2474	536.361	548.734	508.615	556.901	451.327	483.415	538.768	822.909	722.251	626.596	641.576	572.077	491.209	444.316
FBgn0003391	4852.32	shg	-0.0588117	0.105909	0.724881	-0.0978279	0.177855	0.815449	0.0142316	0.0930994	0.9306	0.0649836	0.171755	0.908365	-0.0443965	0.0757438	0.842815	73.487	82.3146	75.1764	83.2658	69.0825	75.5004	83.4643	53.9915	63.0361	95.3746	61.3047	76.0953	75.2879	72.9654	4798.55	5374.98	4908.87	5437.09	4510.95	4930.02	5450.05	3525.54	4116.13	6227.77	4003.07	4968.87	4916.15	4764.49
FBgn0003392	2934.73	shi	-0.305864	0.134928	0.0708708	-0.287104	0.161273	0.342146	0.115971	0.12663	0.54102	0.116043	0.155855	0.789895	-0.180276	0.0946242	0.313074	56.938	50.2189	58.8524	38.827	53.032	45.5983	53.9384	44.1599	44.0337	31.4861	49.8067	47.4822	52.7506	45.2676	3479.17	3068.61	3596.15	2372.51	3240.5	2786.27	3295.89	2698.38	2690.66	1923.95	3043.42	2901.38	3223.3	2766.06
FBgn0003396	1479.66	shn	0.445975	0.0909678	9.68895e-06	-0.0232805	0.170384	0.955855	-0.47321	0.0848144	4.69541e-07	0.00558011	0.164412	0.992142	-0.0286589	0.085013	0.920314	12.1268	11.5507	13.064	16.9914	18.0031	16.6341	15.1467	8.92622	11.0976	14.052	10.953	11.7171	11.7861	12.5784	1360.64	1295.99	1465.78	1906.44	2019.95	1866.35	1699.47	1001.52	1245.16	1576.63	1228.93	1314.66	1322.41	1411.3
FBgn0003401	91.7997	shu	0.275565	0.212585	0.35476	-0.135717	0.230859	0.800191	-0.201896	0.199695	0.492865	0.201176	0.218753	0.733167	0.0520714	0.163364	0.925119	5.50084	4.71358	5.26896	6.81968	6.98139	5.72375	5.23025	5.10571	5.15834	2.7622	4.75771	4.90563	5.57842	5.85303	95.0741	81.4674	91.0664	117.868	120.663	98.9268	90.3973	88.2448	89.1544	47.7406	82.2301	84.7867	96.415	101.161
FBgn0003410	1301.98	sina	-0.0425784	0.114188	0.819102	-0.0720852	0.126049	0.80854	0.271878	0.100347	0.027144	0.304872	0.115238	0.113304	0.216343	0.0931942	0.167028	38.3002	35.2239	41.748	36.5438	42.1765	36.3376	41.1038	32.3783	33.4308	36.9578	38.5048	43.8796	47.7661	44.171	1272.74	1170.51	1387.31	1214.37	1401.55	1207.52	1365.9	1075.95	1110.92	1228.13	1279.54	1458.14	1587.29	1467.83
FBgn0003411	0	sisA																0	0	0	0	0	0	0	0	0	0	0	0	0	0	0	0	0	0	0	0	0	0	0	0	0	0	0	0
FBgn0003415	3173.87	skd	-0.4311	0.093413	3.60818e-05	-0.182306	0.160401	0.580502	0.283385	0.0993697	0.0190579	0.0544481	0.157837	0.914333	-0.139093	0.0874149	0.446403	27.1651	29.815	28.9173	19.971	22.795	22.5389	29.8262	18.7887	23.5663	29.9505	22.7911	26.2155	27.7636	23.7664	3411.01	3743.75	3631.03	2507.68	2862.27	2830.12	3745.16	2359.22	2959.13	3760.77	2861.79	3291.77	3486.16	2984.25
FBgn0003416	603.192	sl	0.0451839	0.149939	0.854742	0.0708921	0.2265	0.897652	-0.0952711	0.141966	0.67091	-0.103487	0.21833	0.885883	-0.0493905	0.0965325	0.867777	10.3423	10.0863	9.96693	9.2211	12.8977	10.1931	9.93985	8.27699	8.71502	18.3153	8.43862	10.1485	9.89815	9.33028	599.146	584.318	577.4	534.193	747.184	590.501	575.831	479.499	504.874	1061.04	488.863	587.916	573.415	540.518
FBgn0003423	1801.85	slgA	-0.715099	0.185159	0.000733405	-0.381616	0.161645	0.185664	0.292739	0.151632	0.139261	-0.018246	0.140959	0.96975	-0.374085	0.132063	0.0658409	60.5872	41.7004	57.0602	26.0966	39.1733	32.3677	46.3892	39.3343	36.9694	32.0911	44.9519	37.6311	44.179	35.789	2661.18	1831.61	2506.26	1146.24	1720.61	1421.69	2037.56	1727.68	1623.81	1409.54	1974.43	1652.87	1940.48	1571.96
FBgn0003429	461.332	slo	0.305584	0.332837	0.531244	-0.490866	0.270339	0.332232	-0.60225	0.235838	0.038969	0.278622	0.228593	0.627016	-0.109398	0.174064	0.829761	6.07826	2.18759	6.6401	4.1547	9.06099	6.49788	4.65124	3.78724	3.11383	1.95868	2.23314	3.32793	5.13379	3.52328	629.642	226.61	687.842	430.382	938.621	673.11	481.818	392.317	322.559	202.898	231.329	344.737	531.805	364.974
FBgn0003430	202.761	slp1	-1.0471	0.21541	1.17269e-05	-0.244858	0.183219	0.50571	0.777318	0.181364	0.000170218	-0.000893328	0.165097	0.998852	-0.217289	0.155019	0.533347	19.7411	19.5152	13.7932	9.59458	7.34167	8.27732	16.6631	14.3328	15.847	11.4927	14.9165	15.8929	15.1477	12.688	287.016	283.731	200.54	139.496	106.741	120.344	242.265	208.385	230.399	167.092	216.871	231.067	220.232	184.47
FBgn0003435	2998.66	sm	-0.331483	0.213109	0.250124	-0.296131	0.155608	0.305703	0.157514	0.204922	0.61696	0.134098	0.163734	0.766312	-0.156819	0.123543	0.588952	19.0299	20.0276	22.3299	11.0861	22.3604	16.0499	20.0529	15.5729	15.7764	12.2851	18.4693	18.0609	21.3774	14.8716	3229.83	3399.16	3789.91	1881.57	3795.09	2724.06	3403.46	2643.09	2677.64	2085.07	3134.68	3065.36	3628.25	2524.07
FBgn0003444	1047.83	smo	-0.0523618	0.0987978	0.738048	-0.0472024	0.157663	0.900585	0.264112	0.0895805	0.0146722	0.254276	0.150581	0.4176	0.200941	0.0876084	0.174546	23.7321	24.9141	26.676	25.862	23.9178	24.8401	29.5114	20.5135	19.7932	23.5826	27.7986	30.3033	28.9134	28.376	970.473	1018.81	1090.86	1057.57	978.068	1015.78	1206.8	838.857	809.402	964.361	1136.76	1239.19	1182.35	1160.38
FBgn0003447	4951.16	sn	-0.0574926	0.181292	0.848021	0.272901	0.18414	0.451687	0.203198	0.0906638	0.0768256	-0.13419	0.148512	0.739723	0.117753	0.143313	0.765678	107.763	165.266	102.914	130.436	115.532	124.985	121.191	148.746	160.809	143.864	198.498	149.075	137.621	130.523	3855.88	5913.41	3682.38	4667.16	4133.88	4472.1	4336.36	5322.33	5753.97	5147.63	7102.51	5334.11	4924.27	4670.27
FBgn0003448	148.407	sna	-2.39857	0.256484	3.99224e-19	-0.404051	0.216325	0.315433	1.80516	0.240184	2.72832e-12	-0.0801979	0.208862	0.907047	-0.400796	0.168597	0.15468	14.1773	10.1243	15.8825	2.4781	1.84073	2.33717	12.5889	9.74585	9.83	6.45209	9.66374	11.2234	7.99116	7.75085	241.273	172.299	270.293	42.1731	31.326	39.7747	214.242	165.858	167.29	109.803	164.46	191.003	135.996	131.906
FBgn0003449	808.754	snf	-0.255351	0.123618	0.104935	0.00597214	0.16008	0.986764	0.193001	0.119073	0.229426	-0.0532719	0.155792	0.915353	-0.0594053	0.0868764	0.813003	97.5955	99.6932	98.4786	95.0706	75.039	83.6783	90.2981	109.821	120.288	72.7092	102.461	97.3352	90.18	96.3912	831.45	849.321	838.973	809.94	639.283	712.885	769.281	935.607	1024.77	619.435	872.904	829.232	768.275	821.19
FBgn0003450	0.296672	snk	0.0893429	0.239768		-0.0692121	0.0829454		-0.0627274	0.174937		0.0602169	0.0699466		0.00110882	0.0313238		0.0612611	0	0	0.0738583	0.0792446	0	0	0	0	0	0	0	0.0693185	0	0.896925	0	0	1.08136	1.16022	0	0	0	0	0	0	0	1.01489	0
FBgn0003459	510.904	stwl	-0.399906	0.147843	0.0258015	-0.244925	0.1361	0.337677	0.292334	0.1244	0.0616784	0.150287	0.118958	0.606818	-0.0983754	0.117344	0.760677	13.1844	11.5201	14.7885	11.2981	9.91801	9.31783	12.0205	10.5792	10.2622	11.7411	10.4629	11.6942	13.0135	11.9545	583.002	509.405	653.934	499.589	438.564	412.025	531.536	467.804	453.786	519.18	462.657	517.106	575.445	528.617
FBgn0003460	520.319	so	-0.206632	0.167589	0.382465	-0.102628	0.185964	0.815078	0.207652	0.158373	0.349277	0.112693	0.182136	0.833746	0.00277347	0.106359	0.995091	19.248	18.481	20.1086	17.9561	13.4288	19.8053	19.6536	16.8689	16.8806	23.4294	12.3027	20.6175	17.5665	19.9227	547.125	525.324	571.587	510.403	381.713	562.965	558.655	479.499	479.831	665.982	349.704	586.053	499.328	566.304
FBgn0003462	2431.51	Sod	-0.213795	0.12162	0.181855	0.188559	0.174341	0.601815	0.135164	0.0967284	0.311213	-0.249855	0.165074	0.501255	-0.0761377	0.0914367	0.762483	302.875	328.61	271.051	290.952	240.457	266.558	260.214	424.467	422.803	278.371	351.872	285.596	283.694	286.489	2401.07	2605.08	2148.78	2306.54	1906.25	2113.16	2062.87	3365	3351.81	2206.81	2789.5	2264.08	2249.01	2271.17
FBgn0003463	1032.74	sog	0.701814	0.176234	0.000469239	0.0487139	0.185686	0.911537	-0.53594	0.116306	4.54616e-05	0.124837	0.160616	0.779044	0.150796	0.133172	0.647654	11.4083	16.4268	11.6444	25.8797	20.3531	21.1183	13.8498	9.80264	13.5187	17.1601	13.9683	14.8278	14.9007	15.1196	749.83	1079.68	765.345	1700.98	1337.74	1388.03	910.301	644.293	888.539	1127.87	918.086	974.581	979.373	993.76
FBgn0003464	1755.73	sol	-0.0472815	0.0888962	0.737069	-0.154608	0.144321	0.60374	-0.0938348	0.0824724	0.42983	0.0297507	0.138888	0.949205	-0.136051	0.0837186	0.430179	33.7571	32.0843	30.0088	30.7739	32.5215	32.0798	35.7404	23.175	28.4564	28.1003	27.1548	28.0948	30.3247	28.615	1971.44	1873.75	1752.54	1797.22	1899.29	1873.49	2087.27	1353.44	1661.88	1641.08	1585.87	1640.76	1770.99	1671.14
FBgn0003475	744.229	spir	0.607204	0.144838	0.000210446	-0.0950647	0.179641	0.822348	-0.651225	0.152298	0.000176592	0.0503091	0.180342	0.934775	-0.0506419	0.130957	0.906698	10.8519	9.04389	10.9039	14.0121	18.5477	16.2424	9.12564	7.40092	8.30134	12.7319	10.1705	8.05807	10.7194	10.8787	720.231	600.237	723.687	929.971	1231	1078	605.662	491.194	550.954	845.009	675.01	534.808	711.441	722.013
FBgn0003479	237.133	spn-A	0.342727	0.180954	0.144148	0.134573	0.189393	0.750545	-0.143278	0.163657	0.561986	0.0586709	0.180328	0.919487	0.175638	0.128519	0.549663	15.9181	15.251	14.3633	23.3771	16.5236	20.0365	15.8451	15.5299	13.608	22.9251	16.433	18.3729	16.7516	17.529	217.953	208.819	196.665	320.083	226.244	274.343	216.954	212.638	186.323	313.895	225.003	251.565	229.366	240.01
FBgn0003480	43.3201	spn-B	0.00265086	0.30098	0.996828	-0.0663514	0.30653	0.927472	0.253343	0.25246	0.496702	0.228491	0.280684	0.768307	0.166545	0.181437	0.730284	2.54074	2.65258	3.77344	3.0632	3.20443	2.96122	2.94481	4.06583	3.05046	0.422613	3.26365	3.76102	3.59364	3.65225	35.877	37.4563	53.2835	43.2545	45.2487	41.8144	41.5828	57.4123	43.0746	5.96758	46.085	53.1081	50.7447	51.5724
FBgn0003482	25.165	spn-D	0.332169	0.380965	0.555206	-0.0495181	0.307529	0.947471	-0.0662044	0.329468	0.907196	0.201437	0.27922	0.79949	0.124247	0.176751	0.804217	2.91318	1.87852	1.66585	4.02873	2.99253	1.94852	1.46804	3.35164	3.73207	0.798103	0.690577	2.9372	1.74512	3.50548	30.4955	19.6645	17.4382	42.1731	31.326	20.3973	15.3675	35.0853	39.0677	8.35461	7.22902	30.7468	18.2681	36.6957
FBgn0003483	272.049	spn-E	1.72923	0.240484	1.53298e-11	-0.274824	0.2672	0.619854	-2.00792	0.161454	2.38304e-32	0.100085	0.24296	0.902014	-0.145664	0.179658	0.769144	4.60407	2.29546	4.66851	14.7946	15.4117	13.2695	3.21977	1.93798	2.01486	4.77619	3.01028	2.61584	3.21083	3.96887	219.747	109.56	222.822	706.129	735.582	633.335	153.675	92.4975	96.1666	227.962	143.677	124.851	153.249	189.429
FBgn0003486	0.0759421	spo				0.0451474	0.0842632					-0.0370159	0.0701608					0	0	0	0	0	0	0	0.0418665	0	0	0	0	0	0	0	0	0	0	0	0	0	1.06319	0	0	0	0	0	0
FBgn0003495	301.577	spz	1.50064	0.187666	4.05637e-14	-0.281797	0.21637	0.516935	-1.31659	0.18485	4.23917e-11	0.414224	0.211552	0.30205	0.106415	0.171627	0.830995	9.92888	6.67768	10.3228	28.8728	29.0062	24.3555	8.3953	8.4634	6.35444	4.79991	7.71773	7.26234	10.3091	12.5825	239.479	161.062	248.979	696.397	699.615	587.442	202.49	204.132	153.265	115.771	186.147	175.164	248.649	303.483
FBgn0003499	145.393	sr	0.522611	0.220317	0.0562583	0.26918	0.224144	0.556899	-0.491205	0.206173	0.0573675	-0.236515	0.215601	0.670797	0.0146131	0.157159	0.985896	1.32195	1.49327	1.56832	1.68523	2.62109	2.32864	1.74733	1.15598	1.70636	2.36467	2.13966	1.28319	1.56938	1.60552	109.425	123.606	129.818	139.496	216.962	192.754	144.636	95.6871	141.245	195.737	177.111	106.216	129.906	132.898
FBgn0003502	2985.56	Btk29A	0.341975	0.0708355	1.36309e-05	-0.182246	0.112085	0.396548	-0.241742	0.0786785	0.0105241	0.286428	0.110021	0.120287	0.0936124	0.0759258	0.603582	30.6154	30.5388	32.6369	40.9638	40.7371	40.6949	30.856	24.7867	25.1169	27.6435	28.7925	32.2789	32.6796	35.7385	2818.14	2811.09	3004.22	3770.71	3749.84	3745.96	2840.28	2281.61	2312	2544.58	2650.34	2971.26	3008.15	3289.72
FBgn0003507	248.213	srp	-0.288868	0.311377	0.526764	0.0367155	0.278812	0.957811	0.575108	0.2701	0.0963392	0.209676	0.262094	0.77249	0.303506	0.121783	0.128141	4.00153	4.04813	4.40592	2.91706	5.45709	1.81648	3.87666	7.07819	3.2739	5.82006	1.50007	5.07513	5.19473	5.6252	231.407	234.102	254.792	168.692	315.581	105.046	224.185	409.328	189.328	336.572	86.7483	293.492	300.409	325.303
FBgn0003510	4.05365	Sry-alpha	0.0162886	0.412888	0.983426	0.157074	0.228615		0.0717024	0.319497	0.894909	-0.0953493	0.199894	0.884541	0.0344874	0.109587	0.926238	0.0786546	0.0821169	0.0849568	0.063219	0.203488	0	0.158545	0	0.14641	0	0.528282	0.108941	0.0593332	0.144954	2.69078	2.80922	2.90637	2.16272	6.96134	0	5.42384	0	5.00868	0	18.0726	3.72689	2.02979	4.95888
FBgn0003511	0	Sry-beta																0	0	0	0	0	0	0	0	0	0	0	0	0	0	0	0	0	0	0	0	0	0	0	0	0	0	0	0
FBgn0003512	478.732	Sry-delta	-0.171186	0.170435	0.488402	0.222645	0.15145	0.456107	0.333685	0.157466	0.09823	-0.0505786	0.147596	0.915353	0.152059	0.116078	0.570095	28.0333	30.3952	26.4715	29.753	20.5954	26.7678	27.5085	37.2067	36.8977	29.0556	36.3203	34.3189	28.6963	32.8841	442.184	479.44	417.549	469.311	324.863	422.224	433.907	586.881	582.008	458.31	572.9	541.33	452.643	518.699
FBgn0003513	232.326	ss	0.253189	0.222252	0.425813	0.198809	0.255289	0.72276	0.0489454	0.190401	0.880117	0.058369	0.240379	0.941618	0.266572	0.138197	0.302668	3.79344	3.23553	4.17056	5.90062	4.447	3.54315	4.67665	3.95463	3.8017	7.50415	2.35449	4.97854	4.42651	4.6253	200.911	171.362	220.884	312.514	235.525	187.655	247.689	209.448	201.349	397.441	124.701	263.677	234.441	244.969
FBgn0003514	2327.35	sqh	0.441819	0.113933	0.000692093	0.111282	0.128746	0.686524	-0.266106	0.0791428	0.00446192	0.0709444	0.110822	0.826259	0.163452	0.101506	0.437475	122.171	142.787	113.547	179.264	171.223	180.851	117.853	133.13	141.051	138.032	154.065	138.543	149.334	141.928	1966.96	2298.88	1828.11	2886.15	2756.69	2911.71	1897.44	2143.39	2270.93	2222.33	2480.46	2230.54	2404.28	2285.05
FBgn0003515	10.2959	st	-0.467652	0.4559	0.478083	-0.127557	0.303603		0.0106993	0.369182	0.987773	-0.239024	0.276904	0.751944	-0.144626	0.134733	0.668608	0.245787	1.28303	0.39822	0.592656	0.158969	0.279476	0.206431	0.485581	0.594767	0.654124	0.660328	0.425536	0.417171	0.181186	5.38155	28.0922	8.71912	12.9763	3.48067	6.11918	4.51987	10.6319	13.0226	14.3222	14.458	9.31722	9.13405	3.9671
FBgn0003517	20743.5	sta	-0.310204	0.0829795	0.00114246	-0.0574086	0.116149	0.834554	0.0986776	0.0706052	0.311184	-0.137768	0.109135	0.606818	-0.203467	0.0804897	0.11966	1760.49	1665.95	1530.18	1340.36	1381.68	1381.65	1659.11	1408.41	1551.18	1810.03	1498.88	1421.81	1496.1	1367.5	24033.1	22742.5	20889.1	18297.7	18861.7	18861.4	22649	19226.7	21175.7	24709.4	20461.7	19409.6	20423.7	18668.2
FBgn0003520	3342.42	stau	0.332514	0.121316	0.0235087	-0.328243	0.154474	0.24262	-0.464675	0.118566	0.000694128	0.205738	0.150956	0.564405	-0.129053	0.0975883	0.565832	66.1164	57.1633	65.8077	72.8621	93.2349	79.8332	64.3091	43.1068	42.2793	44.8613	52.523	52.8633	63.3256	55.9447	3621.78	3131.34	3604.87	3991.31	5107.3	4373.18	3522.78	2361.35	2316.01	2457.45	2877.15	2895.79	3468.91	3064.59
FBgn0003525	1962.62	stg	-0.592444	0.176362	0.00400258	0.0639991	0.140429	0.850269	0.635388	0.148675	0.000177812	-0.0106447	0.123797	0.98028	0.040915	0.110602	0.911137	69.9203	55.475	72.0208	49.8455	33.7734	48.642	70.9324	70.1279	57.006	78.3043	68.5928	71.7387	62.8842	69.6686	2185.81	1734.23	2251.47	1558.24	1055.8	1520.62	2217.45	2192.3	1782.09	2447.9	2144.31	2242.65	1965.85	2177.94
FBgn0003527	0.269387	stil	-0.126928	0.185343		-0.0278153	0.119005					-0.0463726	0.0782342		-0.0216119	0.0315601		0.0750723	0	0.0810874	0	0	0	0.0756622	0	0.0838448	0	0	0	0	0	0.896925	0	0.968791	0	0	0	0.903973	0	1.00174	0	0	0	0	0
FBgn0003545	641.823	sub	-0.710305	0.15557	4.45868e-05	0.586854	0.212588	0.103413	0.637876	0.132628	1.90788e-05	-0.629537	0.202699	0.0481539	-0.0629032	0.130232	0.876699	24.5861	18.9155	24.7033	15.1656	14.0065	13.0434	26.8322	55.661	40.3904	29.6728	30.0622	23.2384	19.0453	22.6814	617.085	474.758	620.026	380.639	351.548	327.376	673.46	1397.03	1013.76	744.754	754.529	583.258	478.015	569.279
FBgn0003557	955.655	Su(dx)	-0.150846	0.0889506	0.201354	-0.0542736	0.180826	0.900585	0.110447	0.0912095	0.395041	0.0266875	0.175984	0.96613	-0.0392519	0.0830251	0.880311	20.2643	20.6016	19.8891	18.8205	18.297	19.0835	22.2332	14.508	17.5779	26.0143	16.7977	19.623	19.0527	20.5434	992	1008.51	973.635	921.32	895.692	934.195	1088.38	710.211	860.49	1273.48	822.301	960.605	932.688	1005.66
FBgn0003559	991.136	su(f)	0.0110527	0.0992466	0.948996	-0.184636	0.138182	0.50571	-0.0836464	0.096801	0.568072	0.12337	0.133877	0.733133	-0.0702574	0.0900751	0.778115	35.5255	31.8822	34.0874	33.2307	37.0879	34.8895	34.9228	31.0819	30.8489	24.4127	26.6229	32.571	30.3961	33.6706	1092.46	980.418	1048.23	1021.89	1140.5	1072.9	1073.92	955.808	948.643	750.722	818.687	1001.6	934.718	1035.41
FBgn0003567	1531.54	su(Hw)	-0.246226	0.10034	0.0470453	0.149837	0.0986802	0.438719	0.247272	0.0943169	0.0331123	-0.137722	0.0924063	0.510632	0.000984006	0.0832448	0.997444	41.5434	37.8384	41.4422	37.6509	33.6021	33.2564	42.9045	44.9426	43.758	48.1959	44.3795	42.3862	39.443	39.4157	1560.65	1421.47	1556.85	1414.42	1262.32	1249.33	1611.78	1688.35	1643.85	1810.56	1667.19	1592.31	1481.75	1480.72
FBgn0003575	1018.13	su(s)	-0.071426	0.0960754	0.623001	-0.197722	0.170843	0.571211	-0.0359373	0.0958852	0.822421	0.105515	0.166409	0.828833	-0.102224	0.0937837	0.663555	20.1006	22.4038	21.2408	21.3569	20.0755	20.895	20.715	15.0723	16.1465	24.0124	15.5478	19.9757	20.8326	18.432	1035.05	1153.65	1093.77	1099.74	1033.76	1075.96	1066.69	776.129	831.44	1236.48	800.614	1028.62	1072.74	949.13
FBgn0003598	1435.55	Su(var)3-7	-0.606115	0.0832348	8.07176e-12	-0.192155	0.137793	0.484972	0.39051	0.0838826	3.69287e-05	-0.00241036	0.134137	0.996046	-0.208098	0.0720532	0.05815	33.1728	32.7069	31.977	21.361	22.9638	21.5711	33.4335	24.8806	27.3495	31.7981	24.3028	27.9511	28.4768	28.0399	1709.54	1685.53	1647.91	1100.83	1183.43	1111.65	1722.97	1282.21	1409.44	1638.7	1252.43	1440.44	1467.54	1445.02
FBgn0003607	4271.89	Su(var)205	-0.486644	0.0965077	5.00509e-06	0.185936	0.157587	0.563957	0.561988	0.0865578	2.52166e-09	-0.103544	0.150869	0.811453	0.0725174	0.0826913	0.745944	388.34	343.614	391.372	264.823	295.211	261.3	362.471	540.384	454.436	334.166	461.6	405.629	407.306	374.976	4394.04	3887.96	4428.34	2996.45	3340.28	2956.59	4101.33	6114.41	5141.91	3781.06	5222.97	4589.66	4608.64	4242.82
FBgn0003612	2108.42	Su(var)2-10	-0.360036	0.0816475	8.70037e-05	-0.205692	0.137409	0.44645	0.361723	0.0901418	0.000489449	0.217142	0.13566	0.458726	0.00322811	0.080069	0.992145	46.2489	43.9863	45.1872	34.789	38.2514	35.2703	49.408	33.9356	37.2153	37.515	36.207	47.1371	46.8046	42.1889	2377.75	2261.42	2323.16	1788.57	1966.58	1813.32	2540.16	1744.69	1913.31	1928.72	1861.47	2423.41	2406.31	2169.01
FBgn0003638	2235.62	su(w[a])	-0.725285	0.104421	8.17585e-11	-0.0822235	0.130292	0.784025	0.144868	0.127756	0.431196	-0.45616	0.140518	0.034876	-0.533589	0.104371	2.32624e-05	47.0157	47.1711	46.3858	26.6933	32.6597	27.5426	43.0788	41.6601	50.7396	48.9997	36.3314	35.0722	31.9091	26.9215	2714.1	2723.07	2677.74	1540.94	1885.36	1589.97	2486.83	2404.94	2929.07	2828.63	2097.32	2024.63	1842.03	1554.11
FBgn0003651	470.688	svp	-0.591143	0.128391	3.78373e-05	-0.0530665	0.147315	0.881318	0.556248	0.126726	0.000112311	0.03458	0.143793	0.941955	-0.02761	0.110743	0.94196	8.87738	9.61263	8.60435	5.73976	6.01608	6.57461	8.29787	8.64189	8.59863	7.25501	10.6217	9.6135	8.76492	8.21779	506.763	548.734	491.177	327.653	343.426	375.31	473.682	493.32	490.85	414.15	606.334	548.784	500.343	469.11
FBgn0003654	552.139	sw	-0.269271	0.107708	0.0424281	-0.279285	0.133118	0.249036	-0.00829608	0.117102	0.968022	0.0211017	0.133805	0.964278	-0.259898	0.100101	0.104282	19.1039	18.8336	18.8815	15.3334	17.3121	15.7321	17.8327	15.4542	15.0067	12.8167	16.1371	14.7041	16.8597	15.2988	643.992	634.884	636.496	516.891	583.592	530.329	601.142	520.963	505.876	432.053	543.984	495.676	568.341	515.724
FBgn0003655	1.29046	swa	0.0447989	0.374443	0.945283	-0.128529	0.166481		-0.143997	0.249883		0.0302592	0.116958		-0.0362492	0.0718605		0.173906	0.0453904	0.0469601	0.262084	0.0562394	0	0	0.103072	0.048557	0	0	0.0903265	0.0491949	0	3.5877	0.936407	0.968791	5.40681	1.16022	0	0	2.12638	1.00174	0	0	1.86344	1.01489	0
FBgn0003656	1000.71	sws	-0.122368	0.117078	0.468315	-0.24992	0.179819	0.486197	-0.0888702	0.0924793	0.51851	0.063975	0.170946	0.908984	-0.197565	0.102222	0.301256	16.8949	20.5322	17.6117	16.3877	17.6972	17.8361	18.0529	12.0755	13.5509	19.5783	12.5208	15.5748	16.3813	15.5843	1027.88	1249.17	1071.48	997.015	1076.69	1085.14	1098.33	734.664	824.428	1191.13	761.758	947.561	996.626	948.138
FBgn0003660	1370.18	Syb	0.173257	0.103439	0.207993	0.437639	0.224664	0.290028	0.0287391	0.0938753	0.855788	-0.250879	0.215446	0.650246	0.186424	0.102017	0.343064	86.4172	81.9855	97.7935	102.302	105.351	101.414	90.391	183.055	149.059	73.1947	141.621	110.957	95.8534	100.507	1090.66	1034.73	1234.24	1291.15	1329.62	1279.93	1140.81	2310.31	1881.26	923.781	1787.38	1400.38	1209.75	1268.48
FBgn0003676	5018.04	T-cp1	-0.00570518	0.092582	0.97354	0.215658	0.111749	0.296521	0.0843869	0.0909198	0.534909	-0.127805	0.109537	0.648867	0.0755075	0.0693488	0.663647	234.914	233.388	223.092	250.567	215.486	241.871	233.896	288.144	288.795	285.949	249.105	242.828	234.01	255.534	4745.63	4714.81	4506.82	5061.85	4353.16	4886.17	4725.07	5820.97	5834.1	5776.62	5032.3	4905.52	4727.38	5162.19
FBgn0003683	0	term																0	0	0	0	0	0	0	0	0	0	0	0	0	0	0	0	0	0	0	0	0	0	0	0	0	0	0	0
FBgn0003687	277.402	Tbp	-0.250069	0.142549	0.182869	-0.0383469	0.160473	0.920894	0.366003	0.138536	0.0316154	0.160758	0.154414	0.691111	0.107752	0.116926	0.728661	20.4087	19.6528	19.9902	16.7347	16.3154	18.5937	18.9721	17.5053	19.2542	17.121	24.3287	21.1346	21.1566	23.2678	288.81	278.113	282.887	236.818	230.884	263.125	268.48	247.723	272.472	242.284	344.282	299.083	299.394	329.27
FBgn0003701	488.939	thr	-0.480777	0.148403	0.00580313	-0.365367	0.187287	0.289451	0.375093	0.117951	0.00781325	0.274273	0.174875	0.473404	-0.095158	0.124975	0.78376	13.6147	10.4249	13.3781	9.46888	8.59453	9.23606	12.6959	9.40081	8.79308	9.27554	6.90657	12.1082	11.994	10.6591	635.92	486.932	624.87	442.277	401.437	431.402	593.006	439.097	410.711	433.246	322.595	565.555	560.222	497.872
FBgn0003710	224.492	tipE	0.0161422	0.174999	0.958887	-0.0758281	0.193761	0.868739	-0.183884	0.171589	0.463012	-0.0717813	0.189318	0.908175	-0.147432	0.140419	0.680567	5.83338	5.01146	5.92877	4.95677	6.65478	5.84971	5.90091	5.25621	4.68794	3.78091	6.70104	4.33793	5.50457	5.02216	243.067	208.819	247.042	206.54	277.293	243.747	245.881	219.017	195.338	157.544	279.221	180.754	229.366	209.265
FBgn0003714	320.232	tko	-0.13725	0.197498	0.649758	0.764003	0.265879	0.0858437	0.0460783	0.183728	0.882563	-0.788478	0.252753	0.0473573	-0.077689	0.144082	0.859117	15.7532	15.4691	12.7913	16.4027	11.1864	13.3404	12.4351	44.5942	39.5559	19.6431	32.8518	15.5061	11.9666	13.8257	256.521	251.893	208.29	267.096	182.155	217.231	202.49	726.159	644.116	319.862	534.948	252.497	194.86	225.133
FBgn0003716	3027.81	tkv	-0.189744	0.180336	0.464992	0.0604179	0.150511	0.866705	0.34193	0.147319	0.0652356	0.0985286	0.131704	0.78794	0.140399	0.113485	0.602058	56.4581	76.6656	63.8306	70.4585	45.5326	60.4986	82.6444	56.2047	71.1395	69.5331	63.8926	77.5593	69.4038	73.3925	2553.55	3467.51	2887	3186.77	2059.4	2736.29	3737.93	2542.09	3217.57	3144.91	2889.8	3507.93	3139.07	3319.47
FBgn0003719	371.525	tld	0.1579	0.243956	0.675914	-0.265143	0.223751	0.561462	-0.142497	0.149773	0.523277	0.305092	0.181727	0.421283	0.0147974	0.167599	0.986717	13.5568	7.04944	13.0034	15.3032	11.4088	12.1713	11.2366	7.94184	7.24894	11.1442	7.51458	11.5272	10.3648	12.2991	464.607	241.593	445.644	524.46	390.995	417.124	385.093	272.177	248.43	381.925	257.534	395.05	355.213	421.505
FBgn0003720	191.143	tll	-2.17601	0.296876	5.83607e-12	0.008597	0.208531	0.985677	1.74101	0.27638	8.07549e-09	-0.317653	0.20944	0.499898	-0.249544	0.174597	0.51654	12.4371	15.0397	9.27789	1.72599	3.41437	1.6787	10.7763	11.6138	13.041	9.64408	16.5865	12.6407	7.28955	8.31075	249.345	301.523	186.008	34.6036	68.4532	33.6555	216.05	232.839	261.453	193.35	332.535	253.428	146.145	166.618
FBgn0003721	5574.33	Tm1	-0.279549	0.090591	0.00922329	-0.0822357	0.107808	0.728611	0.17284	0.0872478	0.126873	-0.0115898	0.102198	0.97339	-0.102553	0.079698	0.578689	60.7183	59.046	66.1352	50.5797	56.5997	50.0165	58.5176	56.3589	53.9209	56.7157	66.7221	60.5648	57.9614	54.4428	5862.3	5700.84	6385.3	4883.43	5464.65	4829.06	5649.83	5441.41	5206.02	5475.85	6441.96	5847.49	5596.13	5256.41
FBgn0003731	2525.04	Egfr	-0.367926	0.202305	0.163243	0.0211204	0.160259	0.957811	0.388108	0.176381	0.0834931	0.0114109	0.150436	0.982615	0.0210491	0.107773	0.958385	33.7238	42.3688	34.7857	36.1731	20.1995	30.6913	44.2428	30.0752	35.4739	44.7744	33.1854	39.6987	34.551	38.8013	2390.31	3003.06	2465.57	2563.91	1431.72	2175.37	3135.88	2131.7	2514.35	3173.56	2352.14	2813.8	2448.94	2750.19
FBgn0003732	9369.4	Top2	-0.685458	0.101063	2.4172e-10	-0.263273	0.151518	0.358676	0.509378	0.0672282	1.79258e-12	0.103242	0.140491	0.794064	-0.170224	0.0887954	0.308545	222.29	184.714	223.218	129.663	137.796	133.044	220.588	146.727	153.136	183.815	160.356	184.016	189.893	183.323	11888.7	9879.09	11938.4	6934.77	7369.74	7115.59	11797.8	7847.41	8190.19	9830.99	8576.33	9841.78	10156	9804.7
FBgn0003733	31.893	tor	0.548828	0.319165	0.193943	-0.0848257	0.297906	0.906469	-0.364748	0.302877	0.398539	0.186965	0.278063	0.817574	0.0720948	0.179992	0.902332	0.814238	1.08458	0.758171	1.28633	1.3075	1.66013	0.594254	0.665638	0.972102	1.34502	0.480879	1.22499	0.603631	1.17976	26.0108	34.6471	24.2198	41.0917	41.768	53.0329	18.9834	21.2638	31.0538	42.9666	15.3617	39.1323	19.283	37.6875
FBgn0003741	153.921	tra	-0.131081	0.189463	0.651154	-0.151366	0.247244	0.790578	0.045621	0.173174	0.876994	0.086304	0.234907	0.908984	-0.0688622	0.155531	0.889802	18.663	21.6139	16.1927	18.0743	18.0732	16.6985	15.6233	16.4408	20.9577	8.00669	21.4738	19.9167	15.5786	17.7046	164.137	190.091	142.412	158.96	158.951	146.86	137.404	144.594	184.319	70.4174	188.858	175.164	137.011	155.709
FBgn0003742	694.728	tra2	0.0665495	0.109382	0.697118	0.224013	0.165282	0.497803	0.0382697	0.101837	0.821842	-0.115409	0.159105	0.796972	0.0968427	0.100535	0.71289	35.5166	31.207	34.037	36.7275	34.8425	36.9697	36.2762	43.9653	42.3824	47.1342	29.202	38.3307	34.7397	35.6352	668.209	587.127	640.371	690.99	655.526	695.547	682.5	827.162	797.381	886.782	549.406	721.153	653.592	670.441
FBgn0003744	913.929	trc	-0.214662	0.10071	0.0927124	-0.139468	0.106337	0.512824	0.0931933	0.0903508	0.483096	0.030611	0.0975858	0.924804	-0.115492	0.0925553	0.598091	33.5593	36.992	32.6739	29.9593	30.9731	30.3853	33.7286	30.603	29.6708	30.948	30.8222	32.3642	30.4845	32.1719	964.195	1062.82	938.759	860.764	889.891	873.003	969.059	879.258	852.477	889.169	885.555	929.858	875.854	924.335
FBgn0003747	2.12234	Gr5a	-0.256887	0.427453	0.700814	-0.151278	0.219296		0.0802138	0.307991		0.0672226	0.180756		-0.0358279	0.100803	0.91698	0.235999	0.123194	0.254908	0.071132	0.228958	0.0670866	0.17839	0.139873	0.197682	0	0	0.0612887	0.200279	0.195717	3.5877	1.87281	3.87517	1.08136	3.48067	1.01986	2.71192	2.12638	3.00521	0	0	0.931722	3.04468	2.97533
FBgn0003748	1361.33	Treh	0.981202	0.204156	1.51181e-05	-0.131309	0.179531	0.741912	-0.582669	0.168875	0.00336276	0.522982	0.159995	0.033175	0.344156	0.139716	0.132972	26.1375	18.297	27.3189	42.8653	65.3822	43.1272	27.803	21.6091	20.7646	21.4466	16.643	27.3814	34.3564	34.4193	1165.11	815.61	1217.77	1910.77	2914.48	1922.44	1239.35	963.25	925.603	956.006	741.878	1220.56	1531.48	1534.28
FBgn0003751	14.5022	trk	1.20551	0.415946	0.0155334	-0.435994	0.231571		-1.59217	0.353064	6.86721e-05	0.236634	0.187576	0.606818	-0.154478	0.146853	0.679552	0.996708	0.936523	2.36845	7.33014	4.38361	2.83331	0.200908	0	1.00186	0	0	0.621225	0.67668	1.21232	8.96925	8.42766	21.3134	65.9631	39.4476	25.4966	1.80795	0	9.01562	0	0	5.59033	6.08937	10.9095
FBgn0003861	2.36047	trp	0.246762	0.348393		0.195063	0.203705		-0.122155	0.291772		-0.135307	0.192071	0.806036	0.0316415	0.0717696		0.0211882	0.0442416	0	0.0510902	0.13704	0	0.0854186	0.0251158	0.0236641	0	0.277504	0.0440203	0.0479499	0.0234288	0.896925	1.87281	0	2.16272	5.80112	0	3.61589	1.06319	1.00174	0	11.7472	1.86344	2.02979	0.991776
FBgn0003862	4177.67	trx	0.0444202	0.106223	0.794977	-0.211748	0.185779	0.578872	-0.119856	0.112173	0.46466	0.147617	0.182485	0.770072	-0.0740295	0.0854106	0.748123	29.7411	30.7694	31.6444	29.1742	36.6591	31.961	34.3821	20.2597	23.6233	32.4914	19.7214	29.4002	31.4938	26.6259	4263.98	4411.41	4536.85	4182.71	5255.81	4582.25	4929.37	2904.64	3386.87	4658.29	2827.45	4215.11	4515.26	3817.35
FBgn0003863	0.139044	alphaTry							0.101398	0.135726		0.0768405	0.078528		0.0226868	0.0321558		0	0	0	0	0	0	0	0	0	0	0	0.106186	0.115665	0	0	0	0	0	0	0	0	0	0	0	0	0.931722	1.01489	0
FBgn0003865	0	tsg																0	0	0	0	0	0	0	0	0	0	0	0	0	0	0	0	0	0	0	0	0	0	0	0	0	0	0	0
FBgn0003866	1816.49	tsh	0.0779058	0.101966	0.61141	-0.0535627	0.128226	0.862167	0.053093	0.105937	0.760032	0.18835	0.127779	0.518496	0.122559	0.0938284	0.571385	35.0747	38.6551	36.2797	42.1304	36.3834	40.9173	40.387	28.8041	36.4138	35.6475	35.1496	40.7583	43.4717	36.668	1693.4	1866.26	1751.57	2034.04	1756.58	1975.48	1949.87	1390.65	1758.04	1721.05	1697.01	1967.8	2098.8	1770.32
FBgn0003867	290.105	tsl	-0.125177	0.172789	0.632755	0.326334	0.152228	0.237798	0.286626	0.176433	0.227951	-0.149622	0.159335	0.727202	0.144182	0.136347	0.676794	12.3389	12.8821	11.9902	13.6923	9.88595	11.3601	16.6529	15.9421	18.1201	15.5101	12.8613	13.3499	12.271	16.4764	259.211	270.622	251.886	287.642	207.68	238.648	349.838	334.905	380.659	325.83	270.185	280.448	257.783	346.13
FBgn0003870	1689.86	ttk	-0.208521	0.192011	0.448691	0.0548829	0.189055	0.904771	0.153292	0.118802	0.359083	-0.101618	0.157857	0.825918	-0.0490581	0.150245	0.922577	17.5424	29.415	19.9908	21.4722	17.8768	19.8146	21.4672	18.3811	21.9958	24.6435	29.9089	24.1321	19.2705	20.9282	1352.56	2267.98	1541.35	1655.56	1378.35	1527.76	1655.17	1417.23	1695.94	1900.08	2306.06	1860.65	1485.81	1613.62
FBgn0003882	699.563	tub	0.0557359	0.102983	0.732224	-0.184501	0.134646	0.49287	0.0357531	0.0927996	0.816852	0.281623	0.126479	0.210804	0.085151	0.0934715	0.732703	36.5487	35.0006	32.5663	36.773	38.0376	36.5753	34.8925	28.363	33.5268	26.4165	28.5214	37.7845	36.4962	37.0217	748.036	716.351	666.528	752.628	778.51	748.58	714.139	580.502	686.188	540.663	583.744	773.329	746.962	757.717
FBgn0003884	42518.7	alphaTub84B	-0.643727	0.112082	1.30826e-07	-0.0373944	0.135256	0.907515	0.433085	0.0840131	3.86652e-06	-0.156904	0.122871	0.601537	-0.20085	0.0945502	0.228926	2717.62	2955.74	2372.86	1749.38	1643.17	1866.47	2660.89	2209.55	2449.01	3102.08	2625.55	2248.18	2438.48	2261.76	48578.4	52834.9	42415.6	31270.8	29372.2	33363.8	47564.4	39496.4	43776.8	55450.8	46932.6	40187	43588.7	40429.7
FBgn0003885	2695.57	alphaTub84D	-0.190244	0.0873759	0.0849507	-0.0211863	0.120165	0.942107	0.220143	0.103444	0.096506	0.0613161	0.124064	0.87826	0.0286241	0.0921823	0.927619	143.097	132.663	133.27	129.379	116.415	122.324	159.257	120.731	124.463	129.622	137.591	124.343	144.687	150.228	2890.79	2680	2692.27	2613.65	2351.77	2471.13	3217.24	2438.96	2514.35	2618.57	2779.56	2511.92	2922.9	3034.83
FBgn0003886	75.1478	alphaTub85E	0.828384	0.370701	0.0757797	0.53155	0.262797	0.269315	-0.937126	0.316102	0.0140376	-0.651668	0.243836	0.107397	-0.104707	0.181709	0.846329	3.15573	4.1183	2.55644	11.9575	5.17554	3.7805	4.714	3.60712	5.09793	8.32352	4.93929	2.75131	2.86939	3.05327	50.2278	65.5485	40.6892	190.32	82.3759	60.172	75.0298	57.4123	81.1405	132.48	78.6156	43.7909	45.6702	48.597
FBgn0003887	39333.3	betaTub56D	-0.608612	0.101798	3.45714e-08	-0.0358328	0.103836	0.886436	0.514604	0.0799307	3.522e-09	-0.0471985	0.0889886	0.863982	-0.0920112	0.0818766	0.651506	2399.57	2366.23	2054.99	1614.3	1417.83	1542.71	2358.32	1985.15	2226.62	2284.88	2229.47	2077.74	2182.32	2137.34	45757.5	45121.7	39186.6	30783.1	27036.7	29418	44970.9	37854.9	42459.5	43570.5	42513.9	39620.5	41614.7	40757
FBgn0003888	3629.57	betaTub60D	-0.506063	0.225029	0.0735947	-0.0354179	0.188844	0.938038	0.119257	0.141737	0.579537	-0.343577	0.135897	0.135047	-0.315426	0.157747	0.275965	136.403	225.585	122.972	126.485	90.8193	125.366	142.295	140.417	143.101	187.408	172.912	131.504	124.478	108.17	3504.29	5795.42	3159.23	3249.49	2333.21	3220.73	3655.67	3607.4	3676.37	4814.64	4442.23	3378.42	3197.93	2778.96
FBgn0003889	24.2779	betaTub85D	0.550497	0.379123	0.290115	-0.111682	0.283034	0.867953	-0.236704	0.296046	0.601792	0.239821	0.256794	0.730016	0.144454	0.174799	0.763167	1.33703	1.49559	0.567348	1.66953	2.1619	1.90036	1.58817	1.18866	1.43994	0	0.192431	1.24009	1.78304	1.53122	25.1139	28.0922	10.6567	31.3595	40.6078	35.6952	29.8311	22.327	27.0468	0	3.61451	23.293	33.4915	28.7615
FBgn0003890	195.797	betaTub97EF	0.138915	0.191088	0.631391	0.343669	0.221033	0.425124	0.122607	0.1861	0.676541	-0.0966906	0.214095	0.89094	0.199177	0.163795	0.611249	10.3008	7.51323	8.02709	9.86713	9.36986	10.1617	15.3119	13.3811	11.1893	7.44811	9.76175	8.40399	10.2186	12.7944	196.427	143.27	153.069	188.157	178.674	193.774	291.983	255.166	213.37	142.028	186.147	160.256	194.86	243.977
FBgn0003891	7211.56	tud	0.0651469	0.09978	0.672869	-0.397042	0.1585	0.156314	-0.290109	0.115094	0.0420901	0.18785	0.159669	0.64381	-0.216877	0.090984	0.153752	89.7913	89.5654	89.3938	87.9461	108.487	92.9405	81.2154	48.5152	63.5572	76.3345	63.4811	78.7752	83.1149	67.5489	8089.37	8069.02	8053.56	7923.14	9773.72	8373.08	7316.76	4370.77	5725.92	6877.04	5719.06	7096.93	7487.89	6085.54
FBgn0003892	1697.53	ptc	-0.0755763	0.140297	0.733545	-0.0312833	0.16386	0.936678	0.0717995	0.127305	0.729153	0.0368832	0.158339	0.944441	-0.00477582	0.0885266	0.990958	28.5018	32.7154	30.4587	32.5197	24.531	32.2274	37.2632	24.7632	28.4357	34.7696	24.0626	29.3098	29.9803	32.361	1605.5	1842.85	1715.73	1831.83	1381.83	1815.36	2099.03	1394.91	1601.77	1958.56	1355.44	1651.01	1688.78	1822.88
FBgn0003896	462.058	tup	-0.174921	0.157688	0.43913	0.223604	0.146458	0.437081	0.357946	0.132352	0.0273873	-0.0356383	0.130786	0.936065	0.167899	0.115213	0.502899	11.1678	13.4595	13.5238	10.1701	11.3236	13.0906	13.4211	15.156	13.8356	14.8254	17.7454	14.9628	14.4676	14.1673	377.606	455.094	457.269	343.873	382.874	442.621	453.795	512.458	467.81	501.277	600.009	505.925	489.179	479.028
FBgn0003900	64.0906	twi	0.674092	0.314248	0.0904196	0.332102	0.258429	0.521085	-0.379153	0.242016	0.247852	-0.0561401	0.222239	0.939998	0.185952	0.182682	0.692365	1.65659	2.72878	1.47122	4.12762	2.61909	3.59987	3.1537	2.00731	2.87804	2.20438	2.89288	2.75337	2.33268	2.40166	40.3616	66.4849	35.8453	100.567	63.8123	87.7083	76.8377	48.9067	70.1215	53.7082	70.483	67.084	56.8341	58.5148
FBgn0003916	0.0759421	snRNA:U1:21D				0.0451474	0.0842632					-0.0370159	0.0701608					0	0	0	0	0	0	0	0.6354	0	0	0	0	0	0	0	0	0	0	0	0	0	1.06319	0	0	0	0	0	0
FBgn0003920	0	snRNA:U2:14B																0	0	0	0	0	0	0	0	0	0	0	0	0	0	0	0	0	0	0	0	0	0	0	0	0	0	0	0
FBgn0003922	0.128636	snRNA:U2:38ABa	-0.100584	0.167394		-0.0171455	0.0935617					-0.0355907	0.0688564		-0.0169543	0.0280488		0.457863	0	0	0	0	0	0.46146	0	0	0	0	0	0	0	0.896925	0	0	0	0	0	0.903973	0	0	0	0	0	0	0
FBgn0003923	0.0640661	snRNA:U2:38ABb	-0.100584	0.167394		-0.0692121	0.0829454								-0.0169543	0.0280488		0.46026	0	0	0	0	0	0	0	0	0	0	0	0	0	0.896925	0	0	0	0	0	0	0	0	0	0	0	0	0
FBgn0003926	0	snRNA:U3:22A																0	0	0	0	0	0	0	0	0	0	0	0	0	0	0	0	0	0	0	0	0	0	0	0	0	0	0	0
FBgn0003930	3.28595	snRNA:U4:39B	0.284035	0.395512		0.394703	0.244083		-0.0246708	0.311401		-0.262229	0.218357	0.636055	0.0510208	0.080051		0.614753	0.641813	0.66401	1.48233	0.795217	2.09704	3.09792	8.74453	2.05977	7.36232	0	1.91581	0.695609	1.35953	0.896925	0.936407	0.968791	2.16272	1.16022	3.05959	4.51987	12.7583	3.00521	10.7416	0	2.79517	1.01489	1.98355
FBgn0003931	0.221917	snRNA:U4:38AB	0.11109	0.171609					0.0459304	0.172808		0.0768405	0.078528		0.0226868	0.0321558		0	0	0	0	0.800817	0	0	0	0	0	0	0.643099	0.700507	0	0	0	0	0	1.16022	0	0	0	0	0	0	0.931722	1.01489	0
FBgn0003933	0	snRNA:U5:14B																0	0	0	0	0	0	0	0	0	0	0	0	0	0	0	0	0	0	0	0	0	0	0	0	0	0	0	0
FBgn0003934	0	snRNA:U5:23D																0	0	0	0	0	0	0	0	0	0	0	0	0	0	0	0	0	0	0	0	0	0	0	0	0	0	0	0
FBgn0003935	0	snRNA:U5:34A																0	0	0	0	0	0	0	0	0	0	0	0	0	0	0	0	0	0	0	0	0	0	0	0	0	0	0	0
FBgn0003936	0	snRNA:U5:35D																0	0	0	0	0	0	0	0	0	0	0	0	0	0	0	0	0	0	0	0	0	0	0	0	0	0	0	0
FBgn0003938	0.0715525	snRNA:U5:63BC				0.0445402	0.0837085					-0.0364893	0.0696742					0	0	0	0	0	0	0	0	0.79823	0	0	0	0	0	0	0	0	0	0	0	0	0	1.00174	0	0	0	0	0
FBgn0003941	10832	RpL40	0.0271501	0.0876099	0.850867	0.0881587	0.107291	0.70494	-0.0999199	0.0750369	0.34015	-0.149195	0.0990902	0.504632	-0.0712167	0.0807444	0.744398	1685.62	1577.1	1458.74	1704.31	1599.62	1644.24	1567.92	1815.3	1830	1517.36	1657.36	1443.25	1475.63	1578.01	11333.5	10603.9	9808.04	11459.2	10755.3	11055.3	10542.1	12205.4	12304.3	10202.2	11143.5	9703.88	9921.61	10610
FBgn0003942	16236.4	RpS27A	-0.512763	0.0806682	3.69732e-09	0.586381	0.198696	0.07575	0.199863	0.0791005	0.0415038	-0.836766	0.192611	0.0012027	-0.304124	0.0690864	0.000517248	2516.26	2421.92	2340.79	1849.75	1661.37	1719.57	2439.65	5328.22	4715.4	3376.59	3398.44	2047.92	1887.95	1929.84	15198.4	14628.5	14138.5	11172.6	10034.8	10386.3	14735.7	32182.8	28481.3	20394.8	20526.8	12369.5	11403.4	11656.3
FBgn0003943	6535.44	Ubi-p63E	-0.192611	0.160271	0.395896	0.360849	0.179027	0.270208	0.146055	0.121848	0.400942	-0.394846	0.163612	0.160683	-0.0420994	0.130578	0.923963	181.674	227.723	155.32	145.605	179.489	181.029	182.537	230.361	237.196	316.045	273.348	195.125	193.175	159.16	5816.56	7290.86	4972.81	4661.75	5746.59	5795.89	5844.19	7375.35	7594.15	10118.6	8751.63	6247.19	6184.77	5095.74
FBgn0003944	180.982	Ubx	0.0798492	0.213293	0.818194	0.130418	0.270755	0.839119	0.104898	0.188916	0.733495	0.0220084	0.254505	0.98028	0.15551	0.149041	0.684255	3.65435	3.34366	4.32413	3.36623	5.04578	3.94514	3.22785	3.50435	4.4941	2.1855	7.90108	4.52122	4.64605	3.83649	159.653	146.079	188.914	147.065	220.442	172.357	141.02	153.099	196.34	95.4813	345.186	197.525	202.979	167.61
FBgn0003950	38.0822	unc	-1.26874	0.348648	0.00161085	-0.0924323	0.303118	0.898445	0.669866	0.328355	0.114089	-0.245973	0.280785	0.74784	-0.35249	0.181716	0.298196	0.957341	1.09559	1.07382	0.443923	0.452483	0.209338	0.760757	0.501933	0.966401	2.03335	0.426603	0.764985	0.666619	0.590362	46.6401	53.3752	52.3147	21.6272	22.0442	10.1986	37.0629	24.4534	47.0815	99.0618	20.7834	37.2689	32.4766	28.7615
FBgn0003961	0.817551	Uro	0.0720042	0.345835	0.901852	-0.111749	0.102771		-0.367882	0.237793					-0.0293269	0.0366121		0	0	0.376202	0.0839831	0.270323	0.158414	0	0	0	0	0	0	0	0	0	0	4.84396	1.08136	3.48067	2.03973	0	0	0	0	0	0	0	0
FBgn0003963	436.527	ush	-0.437526	0.146085	0.0119527	-0.264651	0.144285	0.326078	-0.0275295	0.133112	0.903793	-0.174894	0.136666	0.600091	-0.423923	0.11668	0.00815763	7.10513	8.58121	7.54699	5.3104	6.59641	5.60463	7.5309	5.62518	6.3981	5.80884	6.49787	5.91007	5.38448	5.42128	486.134	587.127	516.366	363.338	451.327	383.469	515.265	384.875	437.758	397.441	444.585	404.367	368.407	370.924
FBgn0003964	689.828	usp	-0.466785	0.0983493	1.99756e-05	-0.132002	0.137989	0.648205	0.268848	0.0993153	0.0272621	-0.0456991	0.133486	0.915353	-0.187458	0.0882104	0.228926	25.146	25.7393	24.5979	18.211	19.0899	18.656	24.3811	19.62	22.8489	20.2923	27.0539	21.4323	22.3959	22.1098	779.428	797.819	762.439	564.471	591.714	578.263	755.722	608.145	708.227	628.983	838.567	664.318	694.188	685.317
FBgn0003965	7.61124	v	0.177721	0.226063	0.599716	-0.0823297	0.145616		-0.0677382	0.141789	0.771222	0.243303	0.151908	0.458274	0.0737515	0.0731873	0.697142	0.134727	0.210987	0	6.00997	0	0	0	0.079851	0.150471	0	0	0	0.0762238	1.34077	1.79385	2.80922	0	80.0208	0	0	0	1.06319	2.00347	0	0	0	1.01489	17.852
FBgn0003969	2212.51	vap	-0.108974	0.101172	0.452856	-0.0608464	0.136327	0.853272	0.0306883	0.0780155	0.81309	-0.00436544	0.12566	0.992142	-0.0748194	0.0938395	0.772333	47.1402	55.9489	48.4247	48.6059	48.7828	46.9631	45.4631	42.7858	47.4059	46.4557	59.455	49.7476	48.1403	45.8441	2143.65	2544.22	2202.06	2210.3	2218.35	2135.59	2067.39	1945.64	2155.73	2112.52	2703.65	2262.22	2189.13	2084.71
FBgn0003975	104.763	vg	0.359688	0.199196	0.166876	-0.0641981	0.198911	0.893597	-0.114788	0.188309	0.704062	0.295094	0.18826	0.473889	0.191082	0.15797	0.613563	2.64008	2.65028	2.8242	3.27478	3.94049	3.63698	2.63524	2.28693	2.66507	2.22946	3.01786	2.9271	3.24584	3.53681	93.2802	93.6407	99.7855	115.706	139.227	128.503	93.1092	80.8024	94.1631	78.7721	106.628	103.421	114.683	124.964
FBgn0003977	1097.91	vir	-0.482317	0.120327	0.000427183	-0.217066	0.184256	0.564623	0.279581	0.113141	0.0471053	0.0412172	0.178853	0.945111	-0.191847	0.0931963	0.253616	21.4717	22.6202	19.9229	16.2223	13.839	16.7479	21.6857	12.8237	16.0653	23.4078	16.2883	17.5574	19.7181	18.4074	1285.29	1354.04	1192.58	971.063	828.399	1002.53	1298.11	767.623	961.666	1401.19	975.014	1050.98	1180.32	1101.86
FBgn0003978	372.798	vls	-0.369391	0.157677	0.060151	0.0207246	0.138113	0.950976	0.313125	0.143386	0.0861716	-0.0629001	0.13046	0.883608	-0.0492677	0.122487	0.901326	32.5467	26.9733	28.2686	25.3235	20.0522	23.8834	29.2855	29.4321	30.1292	33.2185	26.7052	29.6965	25.6653	29.3103	435.009	360.517	377.829	338.466	268.012	319.217	391.42	393.38	402.697	443.988	356.933	396.913	343.034	391.752
FBgn0003979	1.21321	Vm26Aa	1.01763	0.408238	0.0431251				-0.796263	0.312145								0	0	0	0.569056	0.457917	1.20756	0	0	0	0	0	0	0	0	0	0	0	4.32545	3.48067	9.17877	0	0	0	0	0	0	0	0
FBgn0003980	0.274017	Vm26Ab	-0.170597	0.211801		-0.0691757	0.106833					-0.0364893	0.0696742		-0.0309223	0.0376362		0.138223	0	0.298596	0	0	0	0	0	0.154375	0	0	0	0	0	0.896925	0	1.93758	0	0	0	0	0	1.00174	0	0	0	0	0
FBgn0003983	0	Vm34Ca																0	0	0	0	0	0	0	0	0	0	0	0	0	0	0	0	0	0	0	0	0	0	0	0	0	0	0	0
FBgn0003984	400.469	vn	1.42877	0.133544	6.70106e-25	-0.129886	0.147273	0.679176	-0.863564	0.118896	1.6492e-11	0.680142	0.131418	3.69468e-05	0.494787	0.125407	0.00304222	5.10107	4.58984	5.65479	13.3318	15.1289	14.9586	5.0566	4.35599	4.87257	4.33173	4.61513	6.9549	8.08839	7.84848	272.665	245.339	302.263	712.617	808.676	799.573	270.288	232.839	260.451	231.542	246.69	371.757	432.345	419.521
FBgn0003996	713.017	w	7.67874	0.303482	6.42215e-138	-0.0983444	0.186527		0.420313	0.100833	0.000267341	7.45692	0.214052	6.76628e-262	5.94694	0.149365	0	0.0373765	0.0390218	0.161485	66.2867	55.3592	58.097	0.0376702	0.0443051	0.125232	0	0	82.0017	78.1566	75.6323	0.896925	0.936407	3.87517	1590.68	1328.46	1394.15	0.903973	1.06319	3.00521	0	0	1967.8	1875.52	1814.95
FBgn0003997	1046.01	hid	1.39779	0.190344	5.2896e-12	0.513768	0.17082	0.0701168	-0.530042	0.117109	6.4003e-05	0.351732	0.123246	0.0782392	0.74018	0.144876	2.3318e-05	11.0708	18.365	14.1556	47.111	39.6506	36.9685	19.1622	20.67	22.4074	19.8265	25.1284	28.0688	25.7469	28.886	453.844	752.871	580.306	1931.31	1625.47	1515.52	785.553	847.362	918.591	812.784	1030.14	1150.68	1055.49	1184.18
FBgn0004003	577.772	wbl	-0.659759	0.446816	0.279339	0.450487	0.304159	0.451687	0.72897	0.367128	0.125978	-0.739725	0.255469	0.0726582	0.00915929	0.135307	0.989266	12.3967	73.2008	14.6857	20.0884	1.8967	10.0035	29.6902	63.2028	106.445	53.5674	111.128	44.5869	33.8612	26.3098	166.828	985.1	197.633	270.34	25.5249	134.622	399.556	850.552	1432.48	720.884	1495.5	600.029	455.688	354.064
FBgn0004009	514.099	wg	0.342268	0.252766	0.33003	0.346448	0.21628	0.406554	-0.147333	0.190566	0.615689	-0.156306	0.186914	0.760937	0.158045	0.160356	0.705557	10.1793	18.3936	13.825	24.9081	14.2194	17.3276	16.4817	13.173	17.3223	22.6424	23.8787	16.5496	14.6192	18.1491	303.161	547.798	411.736	741.814	423.481	516.051	490.857	392.317	515.894	674.337	711.155	492.881	435.39	540.518
FBgn0004028	99.4389	wupA	-0.25712	0.400896	0.679624	-0.317563	0.29914	0.607906	-0.30111	0.278716	0.459202	-0.139166	0.255163	0.859529	-0.224098	0.170272	0.567703	5.68879	1.9488	11.5691	4.07229	6.72638	4.6998	5.37515	6.69065	3.67315	3.84411	2.9552	2.35456	4.22429	5.16008	114.806	39.3291	233.479	82.1835	135.746	94.8473	108.477	135.025	74.1284	77.5785	59.6394	47.5178	85.2511	104.136
FBgn0004034	7.65651	y	1.0569	0.431706	0.0476397	-0.305	0.242458		-1.38845	0.367355	0.0011249	0.0886202	0.19612	0.89094	-0.114176	0.120759	0.72059	0.474488	0.135102	0.372732	1.09211	1.22755	0.784762	0.260845	0.153394	0.144527	0	0	0.268852	0.0976173	0.143091	9.86618	2.80922	7.75033	22.7086	25.5249	16.3178	5.42384	3.18957	3.00521	0	0	5.59033	2.02979	2.97533
FBgn0004045	1.02005	Yp1	0.198827	0.347021		0.0765239	0.150502		-0.259506	0.205753		-0.0847159	0.104084		-0.0216119	0.0315601		0.0545684	0	0.0589406	0.0657893	0.0705872	0.124096	0.164991	0	0	0	0.329857	0	0	0	0.896925	0	0.968791	1.08136	1.16022	2.03973	2.71192	0	0	0	5.42177	0	0	0
FBgn0004047	17.1817	Yp3	2.51465	0.4027	7.19e-09	0.0720757	0.23069		-0.448975	0.306934	0.28618	0.602493	0.238316	0.135047	0.681737	0.1626	0.00121899	0.141183	0.147397	0.254158	2.43974	2.25241	1.8729	0.0474306	0.111569	0.10512	0	0.94825	0.977731	1.97027	1.35298	2.69078	2.80922	4.84396	46.4985	42.9283	35.6952	0.903973	2.12638	2.00347	0	18.0726	18.6344	37.5511	25.7862
FBgn0004049	1090.1	yrt	0.0228812	0.0925594	0.881772	-0.0317387	0.138774	0.922715	0.036041	0.088117	0.805021	0.0969286	0.133256	0.796339	0.0554441	0.0818307	0.81445	23.0999	23.1504	24.7806	25.8081	23.7927	24.5867	25.8418	18.6282	22.94	26.1788	22.102	25.3872	24.2441	24.5411	1052.09	1054.39	1128.64	1175.44	1083.65	1119.81	1176.97	848.426	1044.81	1192.32	1006.64	1156.27	1104.21	1117.73
FBgn0004050	880.572	z	-0.292203	0.110199	0.0294788	0.136332	0.176736	0.724753	0.36984	0.111922	0.00533227	-0.051609	0.172727	0.927754	0.0749011	0.0923537	0.769144	31.8626	33.7595	32.3331	27.3224	25.1584	29.4608	34.7379	29.3893	31.0904	50.8155	35.0654	33.0987	33.4125	37.4014	844.904	895.205	857.38	724.512	667.128	781.216	921.149	779.318	824.428	1347.48	929.833	877.682	886.003	991.776
FBgn0004052	0.21595	Z600	-0.100584	0.167394		0.0120193	0.0990102					-0.0474177	0.0790765		-0.0169543	0.0280488		0.194061	0	0	0	0	0	0	0.460069	0	0	0	0	0	0	0.896925	0	0	0	0	0	0	2.12638	0	0	0	0	0	0
FBgn0004053	0.212501	zen	-0.100584	0.167394		-0.0132563	0.0943093		0.0694577	0.113707		0.0144045	0.0791263		0.00110882	0.0313238		0.0693841	0	0	0	0	0	0	0.0822459	0	0	0	0	0.0785099	0	0.896925	0	0	0	0	0	0	1.06319	0	0	0	0	1.01489	0
FBgn0004054	0.0724925	zen2							0.0694577	0.113707		0.0602169	0.0699466		0.0177412	0.0284499		0	0	0	0	0	0	0	0	0	0	0	0	0.0992735	0	0	0	0	0	0	0	0	0	0	0	0	0	1.01489	0
FBgn0004055	1373.75	uzip	0.458652	0.0798009	1.27881e-07	0.133293	0.139779	0.649123	-0.317042	0.0821048	0.000852661	0.0099212	0.134762	0.982905	0.133586	0.0765415	0.377996	28.3986	28.2878	28.8045	39.0043	41.1578	40.941	31.5292	28.4957	27.6361	29.9699	39.4825	31.2539	32.4481	30.7875	1192.01	1187.36	1209.05	1637.18	1727.57	1718.47	1323.42	1196.09	1160.01	1257.97	1657.25	1311.86	1361.99	1292.28
FBgn0004057	185.862	Zw	-0.0604753	0.184346	0.841546	-0.281663	0.160654	0.352296	-0.165184	0.180376	0.54102	0.0676775	0.16149	0.900352	-0.198328	0.138978	0.517347	8.36401	7.6361	8.27818	9.02912	6.47348	8.35645	7.47742	6.34692	5.78462	6.79895	6.38159	7.59789	6.77138	6.23017	214.365	195.709	212.165	231.411	165.912	214.171	191.642	162.668	148.257	174.253	163.557	194.73	173.547	159.676
FBgn0004066	2379.1	Prosalpha4	-0.189737	0.110096	0.192711	0.604896	0.178712	0.0382084	0.288434	0.106153	0.0266541	-0.494816	0.174064	0.0797849	0.0940397	0.0891422	0.677905	167.148	172.476	154.057	160.602	133.636	149.854	173.886	325.82	294.63	280.611	232.186	174.409	165.787	190.858	2005.53	2069.46	1848.45	1926.99	1603.43	1798.02	2086.37	3909.35	3535.12	3366.91	2785.88	2092.65	1989.19	2290.01
FBgn0004087	255.026	Dhfr	-0.428603	0.214337	0.118665	0.5339	0.236519	0.208908	0.409736	0.192235	0.095886	-0.521469	0.225953	0.187509	-0.0122552	0.13812	0.986545	36.5184	32.1643	29.8343	31.3797	20.4414	22.0454	29.0427	75.7143	63.9223	45.5901	44.1495	35.728	30.8033	31.2763	246.654	217.246	201.509	211.947	138.067	148.9	196.162	511.394	431.748	307.927	298.197	241.316	208.053	211.248
FBgn0004101	245.062	bs	0.360601	0.166576	0.0871344	0.0137777	0.211982	0.980259	-0.17666	0.154747	0.427793	0.155398	0.202985	0.783558	0.150388	0.145016	0.686648	4.84411	4.86578	3.88455	6.54812	5.57781	5.98795	5.67738	3.87155	4.36502	5.85994	3.16111	4.4221	5.48124	5.64043	236.788	237.847	189.883	320.083	272.652	292.701	277.52	189.248	213.37	286.444	154.52	216.159	267.932	275.714
FBgn0004102	512.472	oc	-0.291068	0.136081	0.0914907	-0.00206545	0.131195	0.994289	0.381835	0.114286	0.0047697	0.10176	0.116295	0.74784	0.0832983	0.108663	0.781495	10.5157	10.9057	9.09789	8.15767	8.14352	9.22059	10.4753	9.09551	9.66046	10.5353	11.0335	10.6338	10.9911	11.0299	540.846	560.908	467.926	419.568	418.841	474.237	538.768	467.804	496.861	541.856	567.478	546.921	565.296	567.296
FBgn0004103	5462.41	Pp1-87B	-0.265924	0.0871699	0.0102228	-0.228383	0.116858	0.288292	0.20822	0.0893161	0.0640485	0.181932	0.114088	0.461904	-0.0556889	0.0749196	0.789566	274.982	254.924	274.128	211.492	242.556	232.406	264.715	207.844	203.183	233.852	227.748	251.12	274.395	248.994	6180.71	5729.87	6161.51	4753.67	5451.89	5223.74	5949.95	4671.66	4566.91	5256.24	5119.05	5644.37	6167.51	5596.59
FBgn0004106	1409.95	Cdk1	-0.344113	0.145752	0.0576996	0.314464	0.173477	0.333483	0.524123	0.0955148	7.55668e-07	-0.142237	0.154652	0.733167	0.15529	0.123497	0.593086	128.208	94.6633	130.671	99.0319	94.1678	91.275	120.372	185.201	162.79	120.763	159.78	144.323	128.799	128.021	1415.35	1045.03	1442.53	1093.26	1039.56	1007.63	1328.84	2044.51	1797.11	1333.16	1763.88	1593.24	1421.87	1413.28
FBgn0004107	566.531	Cdk2	-0.633943	0.139808	5.11675e-05	0.0342483	0.124625	0.907515	0.661882	0.133092	8.93406e-06	0.00858922	0.120981	0.983324	0.0302839	0.117218	0.940272	25.8108	23.1943	28.0028	18.6249	15.3336	16.4787	28.7884	27.5585	25.6239	25.6448	24.0389	28.8777	26.5663	23.5933	605.425	544.052	656.84	436.87	359.669	386.528	675.268	646.42	601.041	601.532	563.864	677.362	623.145	553.411
FBgn0004108	6878.02	Nrt	-1.10573	0.141718	1.82577e-13	-0.250704	0.151067	0.383306	0.886399	0.124713	4.6861e-11	0.0537192	0.143429	0.908984	-0.192598	0.123472	0.461939	186.189	232.418	175.068	81.551	95.2548	101.453	193.22	134.219	145.519	172.094	176.864	182.726	182.958	145.049	8132.42	10151.6	7646.67	3562.01	4160.56	4431.31	8439.49	5862.43	6356.01	7516.76	7725.11	7981.13	7991.28	6335.46
FBgn0004110	6.10807	tin	0.243732	0.455564	0.735378	-0.128843	0.26716		-0.285763	0.371064	0.616046	0.105518	0.24531	0.89775	-0.0143148	0.126795	0.980326	0.105661	0.441247	0.570633	0.636939	0.341695	0.600716	0.212982	0.313118	0.295019	0	0.479026	0.329279	0.418452	0.292086	1.79385	7.49125	9.68791	10.8136	5.80112	10.1986	3.61589	5.31595	5.00868	0	8.13265	5.59033	7.10426	4.95888
FBgn0004117	102.276	Tm2	-0.189395	0.383028	0.756141	-0.520651	0.289205	0.337352	-0.535877	0.260745	0.110759	-0.0748095	0.233662	0.921646	-0.311639	0.175778	0.366606	4.23904	2.07232	9.52077	3.32603	5.52696	4.85833	3.45857	4.06773	2.59264	2.90993	2.4743	1.99206	3.73068	2.93888	113.013	55.248	253.823	88.6717	147.348	129.523	92.2053	108.445	69.1197	77.5785	65.9648	53.1081	99.4596	78.3503
FBgn0004118	331.257	nAChRbeta2	0.481462	0.188072	0.0367808	0.0419264	0.197518	0.928551	-0.448866	0.173408	0.0356792	-0.00835353	0.190208	0.989797	0.0232564	0.114446	0.956122	7.35133	7.10387	7.27866	8.46732	13.3867	9.8765	8.62189	8.8178	8.28367	4.57086	7.16379	7.18197	7.35271	7.66908	301.367	291.223	298.388	347.117	548.786	404.886	353.453	361.485	339.588	187.382	293.679	294.424	301.424	314.393
FBgn0004132	555.058	boca	-0.305034	0.153075	0.120311	0.359493	0.203538	0.347636	0.447536	0.123872	0.00197081	-0.219065	0.192183	0.65583	0.129829	0.113828	0.644664	64.6835	79.2639	65.9548	61.4241	50.5584	61.4805	60.9128	117.675	115.336	74.2751	97.3729	78.4782	76.2996	78.1515	464.607	569.335	473.739	441.196	363.15	441.601	437.523	845.236	828.435	533.502	699.408	563.692	548.043	561.345
FBgn0004133	1164.68	blow	1.18358	0.0965185	1.33785e-32	-0.0281877	0.153211	0.938615	-0.962265	0.134459	3.4439e-11	0.218425	0.163862	0.577896	0.17374	0.121519	0.516462	30.3733	29.4867	31.5066	68.1024	70.0743	77.1454	36.8028	27.2954	28.4067	32.8593	23.852	29.756	33.7744	41.7085	882.575	856.812	915.508	1978.89	2036.19	2241.66	1069.4	793.14	825.43	954.813	693.082	864.638	981.403	1211.95
FBgn0004143	0.27825	nullo	-0.126928	0.185343		-0.0908961	0.0937151		0.0861747	0.125479		0.0774974	0.0788421		0.00164366	0.0447528		0.103912	0	0.112238	0	0	0	0	0	0	0	0	0	0.235158	0	0.896925	0	0.968791	0	0	0	0	0	0	0	0	0	2.02979	0
FBgn0004167	5090.06	kst	-0.189776	0.104571	0.164289	-0.25993	0.178798	0.461722	0.0859376	0.0930156	0.536954	0.171279	0.172797	0.706814	-0.100766	0.0819716	0.605718	37.7451	41.248	36.0986	38.0126	33.1298	32.4414	40.0829	23.7984	30.1258	38.5155	24.7673	35.2859	37.4861	34.4801	5566.32	6082.9	5323.51	5605.78	4885.7	4784.18	5911.08	3509.59	4442.69	5679.94	3652.46	5203.67	5528.13	5084.84
FBgn0004168	272.785	5-HT1A	0.338235	0.205674	0.218054	-0.106199	0.250525	0.860184	-0.390784	0.197254	0.126873	0.0592396	0.241078	0.941363	-0.0564951	0.134298	0.896794	5.21958	4.91903	5.41077	5.25815	8.85893	6.39308	5.26059	3.77872	3.63855	8.08762	2.85869	4.40316	5.68808	4.80317	267.284	251.893	277.074	269.259	453.647	327.376	269.384	193.501	186.323	414.15	146.388	225.477	291.275	245.96
FBgn0004169	177.168	up	-0.25482	0.380438	0.663279	-0.610485	0.298281	0.262225	-0.233236	0.27336	0.573318	0.245015	0.264878	0.732191	-0.116195	0.144319	0.771101	9.59014	2.93839	16.326	6.28379	9.57372	7.74387	7.00398	6.75483	4.69567	3.83766	2.38044	3.21245	8.21725	7.53059	247.551	75.849	421.424	162.204	247.128	199.893	180.795	174.363	121.21	99.0618	61.4467	82.9232	212.113	194.388
FBgn0004170	189.081	sc	-0.65541	0.417555	0.245091	0.490557	0.248362	0.282392	0.516054	0.371051	0.314082	-0.434774	0.202288	0.23605	0.0504027	0.181749	0.934791	8.37526	18.1261	8.45204	12.0138	1.73974	5.00491	13.0005	15.0004	20.8927	17.0018	23.4658	13.463	10.0994	13.79	122.879	265.94	124.005	176.262	25.5249	73.4302	190.738	220.08	306.531	249.445	344.282	197.525	148.175	202.322
FBgn0004171	0	Mst98Cb																0	0	0	0	0	0	0	0	0	0	0	0	0	0	0	0	0	0	0	0	0	0	0	0	0	0	0	0
FBgn0004172	0	Mst84Da																0	0	0	0	0	0	0	0	0	0	0	0	0	0	0	0	0	0	0	0	0	0	0	0	0	0	0	0
FBgn0004173	0	Mst84Db																0	0	0	0	0	0	0	0	0	0	0	0	0	0	0	0	0	0	0	0	0	0	0	0	0	0	0	0
FBgn0004174	0	Mst84Dc																0	0	0	0	0	0	0	0	0	0	0	0	0	0	0	0	0	0	0	0	0	0	0	0	0	0	0	0
FBgn0004175	0	Mst84Dd																0	0	0	0	0	0	0	0	0	0	0	0	0	0	0	0	0	0	0	0	0	0	0	0	0	0	0	0
FBgn0004177	7944.32	mts	-0.164202	0.074295	0.0796558	0.355185	0.126984	0.0976041	0.234098	0.0660793	0.00248778	-0.276874	0.120531	0.189799	0.0671377	0.0667143	0.69777	232.385	215.927	237.108	211.632	214.528	202.335	236.61	332.269	307.809	289.506	312.724	244.227	239.958	237.155	7354.79	6833.9	7504.26	6697.95	6789.63	6403.73	7488.51	10516	9741.87	9162.62	9897.43	7729.56	7594.45	7505.76
FBgn0004179	2440.01	Csp	-0.243566	0.167891	0.290389	-0.115097	0.149782	0.725582	0.271381	0.139124	0.134103	0.152259	0.131381	0.651052	0.0251684	0.112957	0.949814	85.3132	68.4547	92.2105	57.1041	84.0783	71.1815	87.4789	78.7038	69.7888	60.2171	80.6614	79.5828	90.2706	81.6519	2681.81	2151.86	2898.62	1795.06	2642.99	2237.58	2749.89	2474.04	2193.8	1892.92	2535.58	2501.67	2837.64	2566.72
FBgn0004181	0	Peb																0	0	0	0	0	0	0	0	0	0	0	0	0	0	0	0	0	0	0	0	0	0	0	0	0	0	0	0
FBgn0004183	0.143689	snRNA:U1:82Eb	0.108153	0.169428					-0.0010719	0.129825		0.0599386	0.0697893		0.0176252	0.0283566		0	0	0	0	0	0.609507	0	0	0	0	0	0	0	0.59272	0	0	0	0	0	1.01986	0	0	0	0	0	0	0	0.991776
FBgn0004185	0	snRNA:U1:95Ca																0	0	0	0	0	0	0	0	0	0	0	0	0	0	0	0	0	0	0	0	0	0	0	0	0	0	0	0
FBgn0004186	0.210678	snRNA:U1:95Cb	0.00739413	0.187128		-0.0700775	0.0833149		-0.00521555	0.129675		0.0588776	0.0693196		3.55109e-05	0.0312711		0	0.55963	0	0.64626	0	0	0	0	0	0	0	0.55683	0	0	0	0.936407	0	1.08136	0	0	0	0	0	0	0	0.931722	0	0
FBgn0004187	0.21877	snRNA:U1:95Cc	-0.101746	0.168254		0.0108488	0.0991149					-0.0474177	0.0790765		-0.0171492	0.0282053		0	0.55963	0	0	0	0	0	1.2708	0	0	0	0	0	0	0	0.936407	0	0	0	0	0	2.12638	0	0	0	0	0	0
FBgn0004188	0.82849	snRNA:U6:96Aa	-0.133325	0.340168		-0.134888	0.112376		-0.0122833	0.247669		0.105172	0.0912941		-0.0353965	0.0718503		3.28634	1.7155	0	0	1.06277	1.86839	0	0	0	0	0	0.853459	0.929645	0.908469	3.5877	1.87281	0	0	1.16022	2.03973	0	0	0	0	0	0.931722	1.01489	0.991776
FBgn0004189	0.970448	snRNA:U6:96Ab	0.0849477	0.240688		0.0446705	0.114771		0.211257	0.269962		0.0897083	0.14966		0.0690817	0.065252		0	0	0.887415	0.990529	1.06277	0	0	0	0.917591	3.27979	0	2.56038	0.929645	1.81694	0	0	0.968791	1.08136	1.16022	0	0	0	1.00174	3.58055	0	2.79517	1.01489	1.98355
FBgn0004190	0.0715525	snRNA:U6:96Ac				0.0445402	0.0837085					-0.0364893	0.0696742					0	0	0	0	0	0	0	0	0.917591	0	0	0	0	0	0	0	0	0	0	0	0	0	1.00174	0	0	0	0	0
FBgn0004191	3.39404	snRNA:U2:34ABa	-0.27676	0.407764	0.658671	0.312471	0.279036		-0.0514716	0.216667		-0.381713	0.220137	0.398503	-0.062893	0.074695		0.915725	1.91207	1.48365	1.10403	0	1.04124	1.38438	2.71369	3.57956	7.3112	1.38385	1.42688	0	0	1.79385	3.74563	2.90637	2.16272	0	2.03973	2.71192	5.31595	7.01215	14.3222	2.71088	2.79517	0	0
FBgn0004192	0.578393	snRNA:U2:34ABb	-0.101746	0.168254		0.050513	0.107085					-0.0590624	0.0878094		-0.0171492	0.0282053		0	0.478017	0	0	0	0	0	0	0	3.6556	0	0	0	0	0	0.936407	0	0	0	0	0	0	0	7.1611	0	0	0	0
FBgn0004197	1510.21	Ser	0.36029	0.17141	0.0975342	0.13927	0.171367	0.709374	-0.0131101	0.112389	0.946938	0.203872	0.143625	0.541215	0.307717	0.128175	0.149161	18.182	26.6949	20.0785	32.663	25.2746	28.6112	23.8101	18.6573	25.1223	29.4705	23.2238	27.313	28.1135	28.1733	1081.69	1588.15	1194.52	1943.21	1503.65	1702.15	1416.53	1109.97	1494.59	1753.28	1381.65	1624.92	1672.55	1676.1
FBgn0004198	2624.37	ct	-0.798023	0.142896	3.12244e-07	-0.302224	0.156944	0.298258	0.499863	0.134757	0.001426	0.0314442	0.153221	0.951294	-0.275446	0.103459	0.0918252	25.4092	30.1437	26.4776	13.2202	18.4522	16.1775	25.3907	16.6435	19.0662	24.5639	23.4859	23.115	23.8017	19.8259	3053.13	3622.02	3181.51	1588.52	2217.19	1943.86	3050.91	1999.86	2290.97	2951.57	2822.03	2777.46	2859.97	2382.25
FBgn0004227	3420.39	nonA	-0.634523	0.106249	3.58832e-08	-0.0696755	0.143302	0.83781	0.623384	0.11077	3.61467e-07	0.0735713	0.14202	0.869652	-0.00594141	0.0885706	0.989266	44.5077	48.1701	45.141	27.127	33.6092	30.0288	47.9583	40.8568	39.6446	35.8994	53.9849	46.6553	49.2714	41.6961	3646	3946.02	3697.88	2222.2	2753.21	2459.91	3928.67	3346.92	3247.62	2940.82	4422.35	3821.92	4036.23	3415.68
FBgn0004228	0.839016	mex1	0.0731862	0.315819		-0.0215002	0.169204		-0.105358	0.174822		-0.0442333	0.112066		-0.0288106	0.0522033		0.0721162	0.0752906	0.0778945	0	0	0.328004	0.145366	0.0854845	0.0805433	0	0	0	0	0.0797425	0.896925	0.936407	0.968791	0	0	4.07946	1.80795	1.06319	1.00174	0	0	0	0	0.991776
FBgn0004237	5309.94	Hrb87F	-0.638768	0.0730791	8.79732e-17	-0.0539523	0.137025	0.868084	0.66866	0.0800482	5.26972e-15	0.0945959	0.134099	0.805688	0.0310114	0.0690886	0.887549	199.398	208.907	207.596	129.689	135.89	139.957	249.199	183.597	185.404	166.289	203.135	199.157	217.836	214.812	5612.96	5880.63	5843.75	3650.68	3825.26	3939.73	7014.83	5168.17	5219.04	4680.97	5718.16	5606.17	6131.99	6046.86
FBgn0004240	2.53854	Dpt	0.674319	0.360914	0.150808	0.18329	0.161052		-0.543962	0.274238		-0.159648	0.138639	0.651633				0	0	0	0.213683	0.229266	2.6199	0.17863	0.210092	0	0	3.57123	0	0	0	0	0	0	1.08136	1.16022	13.2582	0.903973	1.06319	0	0	18.0726	0	0	0
FBgn0004242	1916.62	Syt1	0.00154638	0.249997	0.997724	-0.280979	0.169709	0.384329	-0.222118	0.210872	0.472291	0.0684509	0.142263	0.883674	-0.192973	0.147598	0.570829	24.2974	15.9988	25.5211	14.8431	31.6466	21.305	19.8493	18.9144	17.2084	13.9944	18.8394	17.6767	21.7694	16.3176	2343.67	1543.2	2461.7	1431.72	3052.55	2055.03	1914.62	1824.43	1659.87	1349.87	1817.2	1705.05	2099.82	1573.95
FBgn0004244	1570.92	Rdl	0.123078	0.369731	0.839113	-0.615639	0.218997	0.0959884	-0.458029	0.309802	0.279988	0.257165	0.188136	0.562909	-0.302512	0.168772	0.359724	23.683	12.6026	25.2005	13.9406	34.1376	22.3613	16.2247	11.7715	10.6326	8.87033	14.702	13.2909	18.9123	13.3369	2173.25	1156.46	2312.5	1279.25	3132.6	2051.97	1488.84	1080.2	975.69	813.978	1349.12	1219.62	1735.47	1223.85
FBgn0004359	355.867	T48	0.207405	0.155383	0.337847	0.224998	0.161535	0.485588	-0.0453582	0.137798	0.843787	-0.0608534	0.151569	0.903995	0.14161	0.12823	0.657741	11.0201	13.5664	13.105	16.7051	13.9301	14.2857	14.5075	12.7225	15.475	18.0556	13.634	13.946	13.0382	15.4006	275.356	338.979	327.451	417.406	348.067	356.952	362.493	317.894	386.67	451.149	340.668	348.464	325.781	384.809
FBgn0004360	529.716	Wnt2	-0.18856	0.333747	0.719847	0.646121	0.210111	0.0636232	0.626216	0.262077	0.0565745	-0.208292	0.152396	0.562909	0.347218	0.170126	0.260317	13.8144	25.772	13.5648	25.3138	8.78253	12.6734	24.0882	28.0053	36.906	31.0726	28.6655	28.0483	23.1361	24.6487	315.718	589	310.013	578.528	200.719	289.641	550.52	640.04	843.461	710.142	655.13	641.025	528.76	563.329
FBgn0004362	14762.6	HmgD	-0.931655	0.111317	2.00688e-15	-0.000781941	0.131244	0.99764	1.0229	0.0798847	3.88905e-34	0.0950487	0.11478	0.763503	0.0804976	0.101577	0.774259	845.14	690.05	880.819	427.237	444.679	417.437	899.937	884.024	766.971	675.741	802.102	831.455	920.407	822.814	16943.8	13834.5	17659.1	8565.47	8915.16	8369	18042.4	17723.4	15376.6	13547.6	16081	16669.4	18452.8	16496.2
FBgn0004363	7791.01	porin	-0.110007	0.0849809	0.355544	0.121929	0.12462	0.641037	0.147559	0.0825445	0.17623	-0.0750154	0.120834	0.833015	0.0352031	0.0760392	0.88304	274.925	255.813	248.248	261.407	237.538	242.728	254.765	278.198	272.698	343.283	269.232	251.498	273.67	276.585	8016.72	7459.42	7238.81	7622.52	6926.53	7077.86	7428.85	8112.14	7951.77	10010	7850.72	7333.58	7980.11	8065.12
FBgn0004364	1642.38	18w	-0.3237	0.213123	0.263143	-0.326324	0.158264	0.257293	0.237283	0.181593	0.351363	0.253049	0.141926	0.377196	-0.0809533	0.117125	0.809271	30.9516	40.3206	31.1374	36.9839	20.1971	25.7733	32.2406	21.8905	28.1581	22.9989	28.5693	34.5945	30.4544	31.3742	1712.23	2230.52	1722.51	2045.94	1117.29	1425.77	1783.54	1210.97	1557.7	1272.29	1580.44	1913.76	1684.72	1735.61
FBgn0004367	534.754	mei-41	-0.0344979	0.119789	0.862438	-0.202818	0.16913	0.557355	0.108893	0.117499	0.53568	0.278874	0.164531	0.415837	0.0672785	0.114557	0.842481	6.95576	7.38975	6.33503	7.25899	6.78064	6.71962	7.50395	5.07902	6.43859	5.89413	4.67556	7.4337	7.87062	6.55917	560.578	595.555	510.553	585.017	546.465	541.548	604.758	409.328	518.899	475.019	376.813	599.097	634.309	528.617
FBgn0004368	844.557	Ptp4E	0.0790057	0.105674	0.620791	-0.0920862	0.117981	0.7225	-0.139956	0.0910833	0.258664	0.041827	0.105517	0.904645	-0.0585811	0.096771	0.835179	11.3338	10.7789	12.6885	12.7407	12.7575	12.3203	12.0724	10.1481	10.4172	10.8095	10.8426	10.826	11.0769	11.4969	835.935	795.009	935.852	939.703	940.941	908.699	890.414	748.486	768.331	797.269	799.711	798.486	816.99	847.968
FBgn0004369	2543.29	Ptp99A	-0.169284	0.113213	0.27197	-0.20269	0.133484	0.438719	0.0930415	0.109996	0.577271	0.138266	0.130283	0.683937	-0.0729645	0.0894503	0.767501	27.8571	31.4936	29.4242	23.809	29.5893	27.6504	30.8584	21.6872	23.3665	25.6128	26.1465	27.429	30.4	26.5378	2597.5	2936.57	2743.62	2220.04	2759.01	2578.22	2877.35	2022.19	2178.77	2388.23	2437.99	2557.58	2834.6	2474.48
FBgn0004370	2500.73	Ptp10D	0.171412	0.0840065	0.110266	-0.238359	0.164699	0.463849	-0.215006	0.0850144	0.0412858	0.203602	0.160391	0.603569	-0.044654	0.0688605	0.82228	29.2359	29.4583	28.3944	32.6188	36.199	32.1756	30.0863	18.9193	21.4788	29.2448	21.6331	27.224	28.8318	28.5546	2597.5	2617.26	2522.73	2898.05	3216.14	2858.68	2673.05	1680.9	1908.31	2598.28	1922.02	2418.75	2561.59	2536.96
FBgn0004372	3.16187	aly	0.825793	0.381334	0.0870178				-0.205795	0.185071	0.442143							0	0	0	0	1.60517	0.308652	0	0	0	0	0	0	0	0	0	0	0	0	37.1271	7.13905	0	0	0	0	0	0	0	0
FBgn0004373	2486.77	fwd	-0.289924	0.0983405	0.0136039	-0.230955	0.151007	0.436856	0.214289	0.0982848	0.0866999	0.167831	0.147694	0.657023	-0.0713351	0.0878705	0.769144	36.6014	34.1889	38.5764	27.979	31.7934	31.9799	40.0942	29.2465	28.3086	30.8494	25.2384	36.6459	35.3958	31.9881	2776.88	2593.85	2926.72	2122.71	2412.1	2426.26	3041.87	2218.88	2147.72	2340.49	1914.79	2780.26	2685.41	2426.88
FBgn0004374	375.238	neb	-0.34158	0.171178	0.119587	-0.182316	0.173786	0.611376	0.296062	0.151454	0.133299	0.149203	0.164526	0.737967	-0.0411007	0.116318	0.917772	12.2369	10.0927	11.5784	8.8814	7.66127	10.6861	12.1357	10.1247	9.02009	10.5841	7.39698	10.4489	11.0494	11.4472	448.463	369.881	424.331	325.49	280.774	391.628	444.755	371.053	330.573	387.893	271.088	382.938	404.943	419.521
FBgn0004378	1416.5	Klp61F	-0.602024	0.140288	0.00014192	-0.245303	0.185695	0.510407	0.324198	0.0870147	0.00134673	-0.00542886	0.169973	0.992552	-0.255155	0.11844	0.218131	47.4181	35.0426	47.2682	29.4331	29.6702	27.8625	46.2114	28.8039	27.5448	41.7027	34.7311	36.4714	33.7912	36.1604	1872.78	1384.01	1866.86	1162.46	1171.83	1100.43	1825.12	1137.61	1087.88	1647.05	1371.71	1440.44	1334.59	1428.16
FBgn0004379	748.94	Klp67A	-0.625791	0.150018	0.000228888	-0.0513643	0.1712	0.900585	0.49538	0.105008	2.83614e-05	-0.0664413	0.153341	0.897709	-0.120227	0.126037	0.716671	30.2243	21.6511	27.9383	17.5843	17.9086	17.0377	31.4092	22.7253	21.1254	29.15	23.591	25.0642	22.4344	25.1678	951.638	681.704	879.662	553.657	563.869	536.448	988.947	715.527	665.152	917.814	742.782	789.168	706.366	792.429
FBgn0004380	589.915	Klp64D	0.353621	0.146506	0.0511791	-0.00750541	0.149798	0.983761	-0.332662	0.107935	0.0102684	0.0398264	0.128217	0.925521	0.0184045	0.130485	0.971093	18.9098	25.4035	19.7116	27.953	28.6876	28.0629	19.759	18.8304	21.5077	22.2487	23.7788	21.0517	20.4529	23.7154	487.927	655.485	508.615	721.268	740.222	724.103	509.841	485.878	554.961	574.081	613.563	543.194	527.745	611.926
FBgn0004381	589.755	Klp68D	0.162242	0.136665	0.402688	-0.0154361	0.174862	0.972539	-0.143147	0.103785	0.3191	0.0437635	0.161037	0.936109	0.0163166	0.119891	0.972134	17.9455	21.4907	16.5963	22.2013	21.0515	21.4055	16.5793	15.6413	17.8811	17.3245	24.8447	18.2153	18.7132	20.0378	548.918	657.358	507.647	679.095	643.924	654.753	507.129	478.436	546.947	529.921	759.951	557.17	572.4	612.918
FBgn0004387	830.719	Klp98A	0.384335	0.143389	0.0274606	0.0241734	0.159098	0.950845	-0.298593	0.096646	0.0100626	0.0702992	0.137801	0.872637	0.0782173	0.121269	0.823578	11.4934	15.7004	13.1012	17.2875	17.9108	19.2507	14.4196	10.9482	13.0673	16.0132	13.9336	14.7797	14.3182	13.9042	648.477	885.841	739.188	975.388	1010.55	1086.16	813.576	617.713	737.277	903.492	786.156	833.891	807.856	784.495
FBgn0004389	0.0828731	bnk	0.11109	0.171609					-0.0732161	0.11502								0	0	0	0	0.110619	0	0	0	0	0	0	0	0	0	0	0	0	0	1.16022	0	0	0	0	0	0	0	0	0
FBgn0004390	1499.85	RasGAP1	-0.0683227	0.100075	0.656638	0.0103989	0.146741	0.977746	0.106215	0.0949315	0.438667	0.0349729	0.142322	0.941363	0.0350816	0.0917739	0.906873	25.1078	26.8886	28.7796	27.2086	24.8191	27.096	28.5824	25.8692	23.4886	33.8839	23.8774	28.9388	25.6826	28.5143	1392.03	1490.76	1595.6	1508.5	1376.02	1502.26	1584.66	1434.24	1302.26	1878.59	1323.81	1604.42	1423.9	1580.89
FBgn0004391	874.415	shtd	-0.185497	0.115015	0.229347	-0.262933	0.170469	0.430636	0.00958505	0.0958064	0.953498	0.107642	0.162126	0.819497	-0.166107	0.0981666	0.402352	16.4127	14.2463	13.9038	14.2275	13.0016	12.9865	15.1746	9.45423	10.3318	14.0787	11.848	12.7941	13.4144	13.2588	1085.28	942.025	919.383	940.785	859.725	858.725	1003.41	625.156	683.183	930.943	783.445	846.003	887.018	876.73
FBgn0004394	49.4701	pdm2	-0.0995131	0.352497	0.865198	0.0661623	0.29956	0.925624	0.260415	0.274585	0.524998	0.0594112	0.272927	0.948528	0.0966803	0.183029	0.861337	0.779476	1.44894	0.780326	0.93976	0.663999	1.23219	0.919727	0.833825	1.50756	0.404772	1.72383	1.10595	1.20468	1.13519	36.7739	68.3577	36.8141	44.3358	31.326	58.1322	43.3907	39.338	71.1232	19.0963	81.3265	52.1764	56.8341	53.5559
FBgn0004395	2023.73	unk	0.270809	0.163941	0.215574	0.178805	0.141781	0.528702	-0.178661	0.132355	0.332128	-0.0802578	0.118765	0.81695	0.0850881	0.110066	0.779185	28.6318	23.641	31.7812	28.6573	41.2598	35.052	31.265	33.6264	27.6332	29.9288	37.3693	30.1033	31.0143	28.8638	1848.56	1526.34	2051.9	1850.21	2663.87	2263.08	2018.57	2171.03	1784.09	1932.3	2412.69	1943.57	2002.39	1863.55
FBgn0004396	799.893	CrebA	-0.664543	0.304214	0.0837436	0.316585	0.244608	0.518555	0.812799	0.179193	6.15494e-05	-0.243625	0.183086	0.579351	0.0433979	0.180609	0.944856	10.4757	26.8727	12.7083	12.889	7.55916	9.91146	15.1279	18.3715	24.7529	22.9381	28.413	19.9166	18.0456	16.0353	480.752	1233.25	583.212	591.505	346.907	454.859	694.251	843.11	1135.97	1052.68	1303.93	914.019	828.154	735.898
FBgn0004397	987.274	Vinc	0.778976	0.142746	6.1456e-07	-0.0982568	0.16421	0.795941	-0.633861	0.0921898	2.12966e-10	0.253639	0.143149	0.38297	0.134586	0.121279	0.656274	19.826	24.9925	18.3243	35.7062	37.4138	39.8769	21.6038	16.798	21.5686	21.9801	15.8533	22.801	23.9259	23.7763	795.573	1002.89	735.313	1432.8	1501.33	1600.17	866.91	674.062	865.499	882.008	636.154	914.951	960.09	954.088
FBgn0004400	1.39304	rhi	-0.134918	0.384759	0.830065	-0.171678	0.156226		0.114819	0.285764		0.160421	0.136839		0.00374308	0.0919885		0.16798	0.175374	0.0604799	0	0.217292	0.0636682	0.112867	0	0	0	0	0.232663	0.063358	0.123829	2.69078	2.80922	0.968791	0	3.48067	1.01986	1.80795	0	0	0	0	3.72689	1.01489	1.98355
FBgn0004401	10914.1	Pep	-0.440153	0.0714624	1.19593e-08	-0.149483	0.106788	0.483546	0.346679	0.0687302	6.44004e-06	0.0688346	0.102488	0.817589	-0.0916907	0.0618886	0.49477	433.566	434.538	410.66	309.191	328.4	329.808	429.642	363.152	394.452	392.375	336.629	393.671	407.899	399.931	12350.7	12378.4	11698.2	8807.69	9354.88	9394.99	12238.9	10344.8	11236.5	11177.3	9589.3	11214.2	11619.5	11392.5
FBgn0004403	7566.05	RpS14a	1.09017	0.248483	9.55643e-05	0.281413	0.25729	0.596181	-0.475657	0.301133	0.243215	0.173697	0.244114	0.803131	0.176971	0.168533	0.680567	421.405	874.153	398.003	1321.99	1314.93	1328.65	404.107	904.343	944.43	914.892	463.737	590.092	1296.43	660.824	3770.67	7821.81	3561.28	11829	11765.8	11888.6	3615.89	8091.94	8450.64	8186.33	4149.46	5280.07	11600.2	5912.97
FBgn0004404	2456.16	RpS14b	-0.611382	0.0989804	1.07676e-08	-0.0800961	0.118762	0.766933	-0.0492082	0.0889126	0.73461	-0.550843	0.112678	0.000140086	-0.633855	0.0829148	5.15238e-12	501.247	506.4	449.319	344.412	305.148	325.997	444.931	508.286	513.113	418.93	408.86	296.14	304.081	318.484	3053.13	3084.52	2736.84	2097.84	1858.68	1985.67	2710.11	3096.01	3125.41	2551.74	2490.4	1803.81	1852.18	1939.91
FBgn0004406	227.096	tam	0.0263228	0.154627	0.920114	-0.166687	0.165296	0.627882	-0.265352	0.147986	0.174848	-0.0537659	0.159702	0.916792	-0.213645	0.130235	0.424481	6.61891	5.93734	6.86534	6.51073	6.39827	7.41746	6.695	6.1464	5.36413	5.65977	4.71841	5.33673	5.27237	5.75997	248.448	222.865	257.698	244.388	240.166	278.423	251.305	230.712	201.349	212.446	177.111	200.32	197.904	216.207
FBgn0004407	0	DNApol-gamma35																0	0	0	0	0	0	0	0	0	0	0	0	0	0	0	0	0	0	0	0	0	0	0	0	0	0	0	0
FBgn0004414	0	msopa																0	0	0	0	0	0	0	0	0	0	0	0	0	0	0	0	0	0	0	0	0	0	0	0	0	0	0	0
FBgn0004419	3562.53	me31B	-0.491293	0.0845984	9.14179e-08	0.0415756	0.104808	0.867433	0.441575	0.0785324	3.69637e-07	-0.0795009	0.0972779	0.767452	-0.047359	0.0827491	0.847631	200.596	186.145	213.22	145.566	149.094	142.868	200.684	233.375	205.73	192.366	198.783	194.668	202.988	183.454	3776.06	3504.03	4013.7	2740.17	2806.58	2689.38	3777.7	4393.1	3872.71	3621.13	3741.92	3664.46	3821.08	3453.36
FBgn0004425	0.58961	LysB	0.267735	0.315425		-0.0700775	0.0833149		-0.0597893	0.238899		0.0855154	0.0825421		0.016447	0.0381503		0	0.150212	0	0.346928	0.186115	0.163599	0	0	0	0	0	0	0	0.477281	0	0.936407	0	2.16272	1.16022	1.01986	0	0	0	0	0	0	0	2.97533
FBgn0004426	0	LysC																0	0	0	0	0	0	0	0	0	0	0	0	0	0	0	0	0	0	0	0	0	0	0	0	0	0	0	0
FBgn0004427	0.148081	LysD	0.109529	0.170454					-0.00299281	0.131003		0.0599386	0.0697893		0.0176252	0.0283566		0	0	0	0.220805	0	0	0	0	0	0	0	0	0	0.202513	0	0	0	1.08136	0	0	0	0	0	0	0	0	0	0.991776
FBgn0004428	0.148081	LysE	0.109529	0.170454					-0.00299281	0.131003		0.0599386	0.0697893		0.0176252	0.0283566		0	0	0	0.182736	0	0	0	0	0	0	0	0	0	0.167597	0	0	0	1.08136	0	0	0	0	0	0	0	0	0	0.991776
FBgn0004429	0.761193	LysP	-0.244171	0.245855		-0.139269	0.113667								-0.0493295	0.0471526		0	0	1.69835	0	0	0	0	0	0	0	0	0	0	0	0	0	10.6567	0	0	0	0	0	0	0	0	0	0	0
FBgn0004430	2.58072	LysS	-0.42426	0.32993	0.359539	-0.250667	0.148327		0.211257	0.269962		0.190126	0.120569		-0.0808974	0.0734653	0.659595	0	0	5.59685	0.21542	0.23113	0	0	0	0	0	0	0.55683	0.202179	0.395147	0	0	28.0949	1.08136	1.16022	0	0	0	0	0	0	2.79517	1.01489	1.98355
FBgn0004431	1.83251	LysX	0.405374	0.345549		0.132869	0.149663		-0.302888	0.252984		-0.115504	0.128847	0.741695	0.000423458	0.0312055		0.155868	0	0	0.18792	0.403248	0.531697	0	0	0.348164	0	2.66956	0.161915	0	0	0.896925	0	0	1.08136	2.32045	3.05959	0	0	2.00347	0	15.3617	0.931722	0	0
FBgn0004432	13523.4	Cyp1	-0.735155	0.0615566	6.20626e-31	0.174402	0.122388	0.473744	0.618001	0.0720038	8.24815e-16	-0.272552	0.119876	0.195583	-0.11142	0.0689584	0.435175	1165.47	1131.87	1113.75	692.584	703.334	706.313	1052.88	1457.77	1308.78	1242.92	1390.14	1072.25	1091.03	994.323	14590.3	14169.7	13942.8	8670.36	8804.93	8842.22	13180.8	18249.7	16384.4	15559.9	17403	13423.3	13658.4	12447.8
FBgn0004435	1060.83	Galphaq	-0.0627623	0.268892	0.888712	0.142112	0.222839	0.780631	0.269351	0.227677	0.40816	0.0615121	0.206247	0.927874	0.188336	0.142459	0.565848	13.7271	10.9312	17.2043	8.25193	19.8962	12.9035	15.2967	20.3435	12.3474	9.54794	20.956	16.6781	18.2245	14.3488	967.783	770.663	1212.93	581.773	1402.71	909.719	1078.44	1434.24	870.508	673.143	1477.43	1175.83	1284.86	1011.61
FBgn0004436	1697.7	Ubc6	0.780594	0.145535	1.00315e-06	-0.0968516	0.165259	0.801681	-0.524067	0.109335	2.03909e-05	0.352066	0.146981	0.165034	0.232863	0.11843	0.28934	60.7169	56.3557	76.8044	107.406	130.306	109.743	66.6753	66.5357	53.488	45.5819	68.408	71.7997	81.9749	79.7037	1341.8	1245.42	1697.32	2373.59	2879.67	2425.24	1473.48	1470.39	1182.05	1007.33	1511.77	1586.72	1811.59	1761.39
FBgn0004449	6395.84	Ten-m	0.175487	0.0968041	0.164836	-0.308189	0.15862	0.291736	-0.276223	0.0723726	0.000991814	0.221922	0.150585	0.518496	-0.0965914	0.0861814	0.652095	46.9088	55.5619	48.9217	58.5841	61.3038	56.2132	50.008	33.0685	38.9988	45.6173	32.8485	47.3633	48.3208	45.7593	6273.99	7431.32	6543.22	7835.55	8199.3	7518.44	6688.5	4422.87	5216.03	6101.25	4393.44	6334.78	6462.85	6120.25
FBgn0004456	1114.18	mew	-0.169191	0.178946	0.516789	0.108888	0.155846	0.755506	0.144889	0.163188	0.555362	-0.120145	0.150778	0.773532	-0.023649	0.0792589	0.930269	21.4031	20.511	20.5453	22.79	20.2565	13.8299	22.0309	18.4222	19.2252	27.4914	25.6986	20.9348	20.3761	20.2668	1136.4	1089.04	1090.86	1210.04	1075.53	734.302	1169.74	978.135	1020.77	1459.67	1364.48	1111.54	1081.88	1076.08
FBgn0004462	269.337	Pk17E	0.48354	0.132764	0.00159616	-0.213869	0.156003	0.49287	-0.240376	0.12724	0.149328	0.449801	0.147709	0.0559049	0.212653	0.123747	0.389958	10.2696	10.3992	11.4261	15.6397	15.2321	15.5843	10.6227	8.37489	9.65869	8.63087	8.32378	11.9915	12.4941	13.6609	238.582	241.593	265.449	363.338	353.868	362.052	246.785	194.564	224.389	200.511	193.376	278.585	290.26	317.368
FBgn0004463	609.694	RpIII128	-0.140575	0.111988	0.373406	-0.493256	0.163148	0.0686952	3.78891e-05	0.107395	0.999818	0.366457	0.158263	0.186126	-0.134406	0.09134	0.498009	20.2849	20.0345	19.0337	18.7847	16.9351	19.5277	16.0544	11.3883	12.3701	16.7255	11.8356	17.9693	18.3342	17.5863	730.994	721.97	685.904	676.932	610.277	703.706	578.543	410.391	445.772	602.726	426.512	647.547	660.696	633.745
FBgn0004465	520.643	Su(P)	-0.0723469	0.141061	0.746734	0.407211	0.163985	0.160153	0.181614	0.130324	0.313078	-0.289867	0.157671	0.354931	0.101293	0.10816	0.724984	33.9311	30.8098	30.2613	35.1287	28.3485	29.3081	31.0603	49.1508	47.6309	42.6659	44.6596	35.7002	32.0537	35.2476	488.824	443.857	435.956	506.077	408.399	422.224	447.467	708.085	686.188	614.661	643.383	514.31	461.777	507.789
FBgn0004507	3067.27	GlyP	0.282744	0.271835	0.470796	-0.523804	0.253745	0.256989	-0.507196	0.168901	0.0127073	0.369504	0.217726	0.415369	-0.0870847	0.178381	0.874821	144.307	53.0417	122.406	119.033	154.515	134.964	109.341	55.5167	54.2751	68.9076	48.0299	66.2826	103.838	104.225	4629.03	1701.45	3926.51	3818.29	4956.47	4329.32	3507.42	1780.84	1741.02	2210.39	1540.69	2126.19	3330.88	3343.28
FBgn0004509	1235.67	Fur1	0.326901	0.0994616	0.0050167	0.156745	0.143442	0.596181	-0.12919	0.0893132	0.29257	0.0409945	0.135829	0.927754	0.185047	0.091954	0.270467	10.7865	12.3874	11.7755	14.4791	15.7344	14.9917	11.2983	12.2266	11.8318	15.6348	14.3795	12.9857	14.0904	13.1518	1004.56	1153.65	1096.67	1348.46	1465.36	1396.19	1052.22	1138.68	1101.91	1456.09	1339.18	1209.37	1312.26	1224.84
FBgn0004510	263.436	Ets97D	-0.0161767	0.195646	0.963458	0.262024	0.190301	0.490926	0.159234	0.186634	0.573318	-0.112488	0.18771	0.841102	0.126962	0.136442	0.725877	13.1533	12.695	11.7542	14.6031	9.73135	13.8264	15.4502	18.0032	18.5479	10.3254	14.5386	14.4992	11.9388	15.486	249.345	240.657	222.822	276.829	184.475	262.105	292.887	341.284	351.609	195.737	275.606	274.858	226.321	293.566
FBgn0004511	26.4214	dy	-1.881	0.423498	7.59756e-05	-0.146635	0.294321	0.833187	1.12911	0.363638	0.00964149	-0.407564	0.271936	0.507496	-0.321129	0.176202	0.34494	0.582469	1.44144	0.838852	0.208072	0.0837173	0.122649	1.06538	0.460295	1.08422	0.74637	0.717226	0.627476	0.537027	0.381668	24.217	59.93	34.8765	8.65089	3.48067	5.09932	44.2947	19.1374	45.0781	31.0314	29.8197	26.0882	22.3277	15.8684
FBgn0004512	359.622	Mdr49	2.05287	0.284892	1.37786e-11	0.476338	0.255472	0.316774	-1.60175	0.139887	1.4754e-27	0.0377716	0.195511	0.954377	0.345768	0.182471	0.316846	2.5197	5.97108	2.50559	19.0467	19.6597	17.3041	4.37359	4.26684	5.85163	7.05175	6.46721	5.15182	5.27229	6.81062	113.013	267.812	112.38	854.276	881.77	776.116	196.162	191.374	262.455	316.282	290.065	231.067	236.47	305.467
FBgn0004513	1577.18	Mdr65	0.803027	0.228961	0.00249584	-0.266004	0.194053	0.49287	-0.63484	0.149798	0.000205281	0.472619	0.140731	0.0276198	0.147032	0.159384	0.728661	40.0324	20.975	36.3969	49.5971	74.1423	58.2349	32.269	28.0486	22.5332	25.461	23.732	33.3479	41.0397	37.566	1688.91	884.904	1535.53	2092.43	3127.96	2456.85	1361.38	1183.33	950.647	1074.16	1001.22	1406.9	1731.41	1584.86
FBgn0004514	106.284	Oct-TyrR	0.308191	0.221567	0.314463	-0.0330604	0.241751	0.955855	-0.456552	0.183817	0.0458538	-0.0866615	0.222971	0.90523	-0.111142	0.169247	0.820344	3.07994	3.04103	2.11466	3.56935	3.5517	3.52925	2.98383	2.57542	2.47989	1.65207	3.63214	2.38097	2.43142	2.58724	115.703	114.242	79.4409	134.089	133.426	132.582	112.093	96.7503	93.1614	62.0628	136.448	89.4453	91.3405	97.194
FBgn0004516	932.235	Gad1	-0.192307	0.418867	0.774692	-0.578496	0.306282	0.309794	-0.186451	0.233618	0.602303	0.399589	0.250476	0.461676	-0.136337	0.164582	0.762682	45.5059	12.88	44.2033	18.844	38.3684	29.9009	31.5056	17.707	13.9918	10.5103	10.4578	17.6493	32.5363	23.1669	1710.44	484.122	1661.48	708.292	1442.16	1123.89	1184.2	665.557	525.911	395.054	393.078	663.386	1222.95	870.779
FBgn0004552	201.84	Akh	0.850326	0.183098	3.15671e-05	0.28798	0.284789	0.626803	-0.785701	0.184364	0.000186851	-0.235093	0.268336	0.74784	0.033382	0.158883	0.953757	26.4057	25.8557	31.533	49.4341	48.1596	61.542	24.299	78.9319	39.3828	20.0785	24.4549	28.7931	23.5689	34.276	144.405	141.397	172.445	270.34	263.371	336.555	132.884	431.655	215.373	109.803	133.737	157.461	128.892	187.446
FBgn0004554	9.40667	Edg91	0.181326	0.455383	0.805008	-0.0810206	0.250262		-0.981732	0.366545	0.0291186	-0.254976	0.213466	0.637476	-0.216965	0.117389	0.334194	0.291092	2.27929	2.98694	0.877373	1.88272	4.63387	0.293379	5.00325	0.812767	0	1.02643	0.302384	0.658755	0.321875	1.79385	14.0461	18.407	5.40681	11.6022	28.5562	1.80795	30.8325	5.00868	0	6.32539	1.86344	4.05958	1.98355
FBgn0004556	283.181	Dbp73D	0.123909	0.204895	0.699232	0.143924	0.214756	0.767722	-0.0305531	0.143046	0.899575	-0.0512214	0.189749	0.936332	0.0759545	0.152554	0.871666	13.4113	8.60041	12.6805	14.6337	12.6122	11.8105	11.5915	11.5574	10.8005	11.968	19.0043	12.0299	13.0588	12.1453	302.264	193.836	285.793	329.815	284.255	266.184	261.248	260.482	243.422	269.735	428.32	271.131	294.319	273.73
FBgn0004567	336.184	slp2	-1.02122	0.139835	7.02029e-12	-0.065606	0.166988	0.868409	0.694218	0.158429	0.000115305	-0.211233	0.171649	0.621398	-0.274245	0.126298	0.213361	17.0498	17.0179	16.5136	7.99643	7.99793	9.16079	15.1066	17.9895	14.1038	12.9146	20.1219	15.6871	12.2114	12.7619	408.101	407.337	395.267	191.401	191.437	219.271	361.589	430.592	337.585	309.121	481.634	375.484	292.29	305.467
FBgn0004569	447.299	aos	-0.603293	0.132338	4.60796e-05	0.404618	0.158496	0.147564	0.653924	0.128896	5.63649e-06	-0.337051	0.153634	0.219996	0.0522128	0.104831	0.871666	14.9216	14.4401	14.4011	8.90107	9.99347	10.4493	17.0796	23.8174	19.7269	15.8763	22.2201	15.9212	14.4872	15.2595	429.627	415.765	414.643	256.283	287.735	300.86	491.761	685.758	567.984	457.117	639.768	458.407	417.122	439.357
FBgn0004573	116.101	5-HT7	0.391293	0.275108	0.30142	-0.0945584	0.248547	0.872809	-0.417714	0.273752	0.262977	0.0475133	0.248834	0.95486	-0.0376538	0.180881	0.954282	2.50834	1.92315	2.83632	2.38624	4.61354	3.11954	2.1923	1.55635	1.55393	2.94664	2.9022	1.46568	3.06	2.44857	114.806	88.0222	129.818	109.218	211.161	142.781	100.341	71.2337	71.1232	134.867	132.833	67.084	140.055	112.071
FBgn0004574	1403.49	Rop	0.00291506	0.0897786	0.986538	-0.207273	0.13787	0.443429	-0.0308973	0.092335	0.841762	0.188568	0.134207	0.548187	-0.0284181	0.0761683	0.91004	55.4517	54.4135	54.3156	56.4887	60.1341	52.632	55.8203	44.1629	48.9423	37.2045	49.1178	51.9258	55.9954	53.4302	1492.48	1464.54	1461.91	1520.39	1618.51	1416.59	1502.4	1188.65	1317.28	1001.36	1322.01	1397.58	1507.12	1438.08
FBgn0004575	1400.58	Syn	0.0385982	0.247461	0.928237	-0.40016	0.208816	0.301534	-0.34313	0.195533	0.18581	0.124285	0.181297	0.811714	-0.248305	0.157963	0.455337	31.2827	18.2515	31.8584	20.9672	39.0354	26.1999	24.8258	18.9628	18.9834	13.0223	22.878	19.1044	25.4722	20.3357	1852.15	1080.61	1886.24	1241.4	2311.16	1551.21	1469.86	1122.73	1123.95	771.011	1354.54	1131.11	1508.13	1204.02
FBgn0004577	7.80179	Pxd	-0.250915	0.399833	0.687326	-0.319782	0.203371		-0.718576	0.343807	0.103704	-0.0842384	0.166637	0.873929	-0.048632	0.0509339	0.716671	0.0334257	0	2.13013	0.685085	0.129714	0.304058	0.101065	0.277353	0.22399	0	0	0	0.0378221	0.147842	0.896925	0	57.1587	18.3831	3.48067	8.15891	2.71192	7.44233	6.01041	0	0	0	1.01489	3.9671
FBgn0004580	588.838	Cbp53E	0.0948881	0.280776	0.836649	-0.444787	0.23217	0.301701	-0.34903	0.219752	0.24066	0.223684	0.20248	0.667486	-0.19028	0.171405	0.656013	28.569	14.63	28.6515	17.8184	36.6253	25.1168	23.453	18.9568	15.1159	11.6809	13.5069	15.8832	23.2246	20.1542	802.748	411.083	805.066	500.67	1029.12	705.746	658.996	532.658	424.736	328.217	379.524	446.295	652.577	566.304
FBgn0004581	10.5197	bgcn	-0.39652	0.428085	0.527383	-0.0137643	0.307646		-0.152702	0.370047	0.802905	-0.30077	0.269403	0.662719	-0.177094	0.145532	0.611096	0.317058	0.331015	0.251139	0.152902	0.246079	0.21631	0.213033	0.250554	0.377715	0.534408	0.106476	0.285444	0.0717519	0.116862	13.4539	14.0461	10.6567	6.48817	10.442	9.17877	9.03973	10.6319	16.0278	22.6768	4.51814	12.1124	3.04468	4.95888
FBgn0004583	4588.8	ex	0.650793	0.106276	1.48938e-08	-0.150301	0.168501	0.674548	-0.262429	0.103912	0.0416316	0.512366	0.163972	0.0468082	0.361922	0.0950622	0.00473939	57.3679	53.4279	63.103	103.238	90.1786	89.0223	63.0375	40.3734	46.5306	63.9423	44.8939	68.7228	78.0927	81.8064	3905.21	3637	4295.62	7027.77	6138.74	6060.03	4291.16	2748.35	3167.49	4352.75	3056.07	4678.18	5316.02	5568.82
FBgn0004584	2636.25	Rrp1	-0.460576	0.117076	0.000564114	-0.302057	0.150306	0.271415	0.291773	0.0800735	0.00178173	0.149326	0.135849	0.669587	-0.159512	0.102387	0.462998	134.88	104.156	118.589	87.1658	92.3191	86.323	113.364	78.4708	84.6346	104.873	95.4061	102.167	110.624	105.056	3510.57	2710.9	3086.57	2268.7	2402.82	2246.76	2950.57	2042.39	2202.82	2729.57	2483.17	2659.13	2879.26	2734.33
FBgn0004587	7290.22	B52	-0.673951	0.0722866	5.17464e-19	-0.126099	0.102873	0.543718	0.486031	0.0796557	2.59873e-08	-0.0450383	0.102353	0.895523	-0.180341	0.0708004	0.115142	195.611	189.9	187.507	126.776	117.46	123.923	195.052	175.045	184.482	160.375	158.611	171.249	174.935	158.442	8607.79	8356.49	8251.2	5578.74	5168.79	5453.21	8583.22	7702.81	8118.06	7057.26	6979.62	7535.77	7697.97	6972.19
FBgn0004588	0.0772401	Eig71Ea	0.109529	0.170454					-0.0721135	0.114178								0	0	0	0.257249	0	0	0	0	0	0	0	0	0	0	0	0	0	1.08136	0	0	0	0	0	0	0	0	0	0
FBgn0004589	0	Eig71Eb																0	0	0	0	0	0	0	0	0	0	0	0	0	0	0	0	0	0	0	0	0	0	0	0	0	0	0	0
FBgn0004590	0	Eig71Ec																0	0	0	0	0	0	0	0	0	0	0	0	0	0	0	0	0	0	0	0	0	0	0	0	0	0	0	0
FBgn0004591	0	Eig71Ed																0	0	0	0	0	0	0	0	0	0	0	0	0	0	0	0	0	0	0	0	0	0	0	0	0	0	0	0
FBgn0004592	0.738251	Eig71Ee	0.237884	0.287498		0.0086718	0.0987284		-0.159858	0.238357		0.0268983	0.104423		0.01307	0.0413538		0	0.0617626	0	0.285294	0.0765249	0	0	0.0701249	0	0	0.0596006	0.0614536	0.0669395	0	0	0.936407	0	4.32545	1.16022	0	0	1.06319	0	0	0.903628	0.931722	1.01489	0
FBgn0004593	0	Eig71Ef																0	0	0	0	0	0	0	0	0	0	0	0	0	0	0	0	0	0	0	0	0	0	0	0	0	0	0	0
FBgn0004594	0.0691994	Eig71Eg	-0.102439	0.168763		-0.0708061	0.0836242								-0.0172571	0.0282915		0	0	0.229911	0	0	0	0	0	0	0	0	0	0	0	0	0	0.968791	0	0	0	0	0	0	0	0	0	0	0
FBgn0004595	40255.8	pros	0.133407	0.210418	0.683988	-0.22779	0.171835	0.508223	-0.19211	0.1985	0.515573	0.171874	0.173143	0.706814	-0.0600564	0.113733	0.861346	149.689	167.254	176.739	125.002	252.883	182.422	178.817	101.794	115.924	139.499	156.625	156.175	182.284	133.992	38016.2	42477.3	44886	31746.6	64224.2	46329.4	45413.8	25852.5	29441	35428.3	39777.7	39663.4	46294.4	34029.8
FBgn0004597	366.825	CycC	-0.192125	0.160735	0.398827	0.0125049	0.192826	0.980259	0.23102	0.145892	0.242264	0.0339528	0.18453	0.956046	0.0365832	0.111921	0.922577	33.2548	32.6291	29.6833	33.6893	26.5868	25.3837	31.4213	37.2293	33.7878	20.077	38.3892	34.0651	31.7056	32.856	387.472	380.181	345.858	392.534	309.78	295.761	366.109	433.782	393.682	233.929	447.296	396.913	369.422	382.826
FBgn0004598	2159.78	Fur2	0.257023	0.0801322	0.00641119	-0.0722678	0.135002	0.821116	-0.022778	0.0743165	0.855751	0.304305	0.129658	0.177672	0.225119	0.0723112	0.0336833	30.5932	31.713	29.3778	38.6686	37.7473	36.4232	35.5004	24.7879	28.2839	30.0669	26.3757	35.4193	36.4454	36.366	2020.77	2094.74	1940.49	2554.18	2493.32	2405.86	2344.91	1637.31	1868.24	1986.01	1742.19	2339.55	2407.33	2402.08
FBgn0004606	1335.52	zfh1	-0.0799797	0.132243	0.699232	-0.120926	0.119619	0.626803	0.149433	0.113518	0.347126	0.199847	0.106225	0.334968	0.0630899	0.110216	0.847631	17.8362	22.0191	18.3453	17.994	21.1481	17.4477	19.2832	16.1997	17.6771	18.2701	17.4956	20.1657	22.196	18.9352	1258.39	1553.5	1294.31	1269.52	1492.05	1230.98	1360.48	1142.93	1247.16	1289	1234.36	1422.74	1565.98	1335.92
FBgn0004607	4078.03	zfh2	0.00484809	0.118082	0.982732	-0.154084	0.142006	0.600842	0.0248544	0.111112	0.895145	0.190525	0.137313	0.554737	0.0274361	0.0931776	0.931241	30.3481	33.0949	35.6534	32.6815	38.7444	30.8551	36.9977	26.605	30.3303	28.7458	24.9218	34.5685	35.8849	30.9676	3846.91	4195.1	4519.41	4142.7	4911.23	3911.18	4689.81	3372.44	3844.66	3643.8	3159.08	4381.89	4548.76	3925.45
FBgn0004611	1626.74	Plc21C	-0.140243	0.139084	0.486347	-0.14431	0.146367	0.63849	-0.0816214	0.13143	0.698542	-0.060269	0.142302	0.898577	-0.20868	0.10349	0.268876	22.8199	20.1409	24.0376	17.669	24.048	20.663	24.7543	17.037	18.1234	21.533	18.9802	19.723	20.4344	17.168	1810	1597.51	1906.58	1401.44	1907.41	1638.92	1963.43	1351.31	1437.49	1707.92	1505.44	1564.36	1620.79	1361.71
FBgn0004618	522.949	gl	-1.57774	0.136421	4.88935e-29	-0.0622896	0.206693	0.900145	1.10633	0.154727	3.57702e-11	-0.315235	0.205322	0.489729	-0.397998	0.122366	0.0236401	20.5097	18.7123	18.5772	6.9847	5.75439	6.6463	18.2727	19.4677	13.0563	27.0164	13.8882	15.9051	14.3399	11.9828	711.262	648.93	644.246	242.225	199.558	230.489	633.685	675.126	452.784	936.91	481.634	551.579	497.298	415.554
FBgn0004619	278.393	GluRIA	0.430877	0.172124	0.0420911	-0.0489223	0.174621	0.90733	-0.389445	0.161667	0.0541574	0.0915362	0.168328	0.860189	0.0308806	0.128068	0.944856	6.4144	7.13036	6.35515	7.78904	11.0134	9.13012	6.74386	7.16584	6.88049	4.51337	6.6483	6.30372	7.3886	6.78657	249.345	277.176	247.042	302.781	428.122	354.913	262.152	278.556	267.463	175.447	258.438	245.043	287.215	263.812
FBgn0004620	11.2268	GluRIIA	-0.185672	0.418469	0.782444	-0.0775857	0.303941		-0.0397026	0.365043	0.950075	-0.0497293	0.271233	0.956046	-0.0899505	0.162382	0.854098	0.405363	0.423206	0.321084	0.325812	0.38453	0.276555	0.408548	0.576606	0.362185	0.0359604	0.299487	0.252653	0.275207	0.388466	13.4539	14.0461	10.6567	10.8136	12.7625	9.17877	13.5596	19.1374	12.0208	1.19352	9.93991	8.3855	9.13405	12.8931
FBgn0004622	143.289	TkR99D	0.211677	0.216478	0.502262	-0.552264	0.238153	0.19245	-0.439646	0.164802	0.0298687	0.365297	0.218026	0.423203	-0.170045	0.166571	0.690613	5.09754	7.10652	4.45094	6.62416	7.02828	6.38628	4.06085	3.32879	4.1932	3.77745	2.0604	4.50259	4.42098	5.23158	149.787	208.819	130.787	194.645	206.52	187.655	119.324	97.8135	123.213	110.997	60.5431	132.304	129.906	153.725
FBgn0004623	0.448256	Gbeta76C	0.287565	0.26262					-0.194636	0.218109		0.0599386	0.0697893		0.0176252	0.0283566		0	0	0	0.216889	0	0.13637	0	0	0	0	0	0	0	0.0663071	0	0	0	3.24408	0	2.03973	0	0	0	0	0	0	0	0.991776
FBgn0004629	219.827	Cys	0.641636	0.248246	0.0347044	0.0840173	0.294867	0.906469	-1.01415	0.191996	2.10902e-06	-0.315274	0.273711	0.651633	-0.248752	0.176944	0.531515	47.7691	25.41	45.3187	56.059	64.6114	76.8281	31.303	97.1007	43.2083	25.136	20.1288	23.7734	30.8281	35.7494	235.891	125.479	223.791	276.829	319.061	379.389	154.579	479.499	213.37	124.126	99.3991	117.397	152.234	176.536
FBgn0004635	496.136	rho	-0.232541	0.16529	0.307816	0.190176	0.135161	0.480564	0.226421	0.176474	0.361993	-0.173792	0.151771	0.653911	0.000345526	0.131886	0.99985	15.2377	16.1226	16.0155	12.8597	16.8679	11.5619	15.4755	20.1117	18.7528	16.65	19.7799	19.025	13.6277	14.8401	466.401	493.486	490.208	393.616	516.299	353.893	473.682	615.587	573.994	509.631	605.431	582.326	417.122	454.233
FBgn0004636	2772.57	R	-0.229416	0.158211	0.290624	-0.0803857	0.155363	0.825902	0.317672	0.121154	0.0331031	0.174573	0.133577	0.587931	0.0786034	0.11756	0.817475	93.0173	77.7321	109.329	70.3411	94.4236	79.6487	87.4238	93.2384	74.5494	77.6366	107.121	100.204	105.549	92.8816	2858.5	2388.77	3359.77	2161.64	2901.72	2447.67	2686.61	2865.3	2290.97	2385.84	3291.92	3079.34	3243.6	2854.33
FBgn0004638	2048.67	drk	-0.197747	0.194718	0.482849	-0.129325	0.204513	0.784025	0.190562	0.155695	0.389144	0.13057	0.18798	0.808489	-0.00724061	0.129129	0.990958	74.2129	57.3543	85.6385	49.9713	79.6707	63.7892	74.4953	75.2714	53.457	41.2167	82.7042	74.3952	76.5118	65.53	2230.65	1723.92	2574.08	1502.01	2394.7	1917.34	2239.14	2262.47	1606.78	1238.87	2485.88	2236.13	2299.75	1969.67
FBgn0004643	756.671	Zw10	-0.35251	0.10196	0.00292829	-0.167054	0.143526	0.569029	0.152124	0.0983998	0.255475	-0.0137555	0.13887	0.977428	-0.190275	0.0897595	0.23022	34.1091	31.2128	32.1813	27.2502	25.1619	25.8562	32.3407	23.7071	26.697	33.3119	27.7051	29.0289	27.3965	28.5143	893.338	817.483	842.848	713.699	659.007	677.19	847.023	620.903	699.211	872.46	725.613	760.285	717.53	746.807
FBgn0004644	359.304	hh	0.0551674	0.259812	0.900107	0.404849	0.161155	0.155833	0.317838	0.224344	0.303622	-0.0108619	0.148401	0.982929	0.326064	0.149431	0.210083	9.90374	14.0573	12.7806	17.6197	8.39675	13.3279	16.4864	15.9606	17.7722	14.1658	18.4981	18.0714	13.5148	17.4725	239.479	339.916	309.044	426.056	203.039	322.277	398.652	385.938	429.744	342.539	447.296	436.978	326.796	422.497
FBgn0004646	4845.16	ogre	-0.15019	0.0997021	0.267756	-0.140461	0.116097	0.551612	0.12042	0.0892891	0.332325	0.121306	0.108683	0.662719	-0.0293929	0.0833295	0.917928	119.08	136.551	126.669	126.323	109.531	117.871	123.456	99.8152	114.205	110.536	128.084	126.04	130.626	118.621	4786.89	5489.22	5091.97	5078.07	4403.05	4738.29	4962.81	4012.48	4590.95	4443.46	5148.87	5066.7	5251.06	4768.46
FBgn0004647	7873.81	N	-0.358489	0.102901	0.00268461	-0.153216	0.170932	0.67199	0.197589	0.0941448	0.102073	0.0134661	0.165725	0.981288	-0.157565	0.0693359	0.179404	83.4059	89.2836	82.006	75.5481	62.7623	65.2836	96.9803	57.1437	70.5655	89.8953	63.4887	76.511	77.6078	73.9724	8637.39	9246.08	8492.42	7823.65	6499.57	6760.68	10043.1	5917.72	7307.66	9309.43	6574.8	7923.36	8036.95	7660.48
FBgn0004648	2794.33	svr	-0.021725	0.109857	0.906698	-0.0382426	0.115213	0.891461	-0.0481839	0.101109	0.771506	-0.020519	0.107528	0.95486	-0.0688671	0.0777932	0.742971	34.0556	30.3151	32.9787	29.4634	36.5142	32.6326	33.7452	30.0488	28.2318	30.2568	35.6206	30.4826	32.1027	30.2842	2982.28	2654.71	2887.97	2580.13	3197.58	2857.66	2955.09	2631.4	2472.28	2649.61	3119.32	2669.38	2811.26	2652.01
FBgn0004649	0.723298	yl	0.332825	0.314502		0.00891877	0.0984477		-0.307734	0.220508		-0.0463726	0.0782342		-0.0169543	0.0280488		0.0138419	0	0	0.0500645	0	0.0629565	0.0139506	0	0.0154593	0	0	0	0	0	0.896925	0	0	3.24408	0	4.07946	0.903973	0	1.00174	0	0	0	0	0
FBgn0004650	3.02757	fs(1)N	0.779834	0.448244	0.187325	-0.0801168	0.174896		-0.479148	0.359003	0.338599	0.179903	0.176351		0.0375841	0.0836352	0.887549	0.0400743	0.0418383	0	0.0805247	0.138236	0.121512	0.0134631	0.0316686	0.0298381	0	0	0.0138763	0.0906902	0.0295415	2.69078	2.80922	0	5.40681	9.28179	8.15891	0.903973	2.12638	2.00347	0	0	0.931722	6.08937	1.98355
FBgn0004652	1870.38	fru	0.708829	0.405145	0.184369	-0.445353	0.269865	0.38688	-0.818175	0.168076	1.45507e-05	0.595153	0.210385	0.0818969	0.0336324	0.170278	0.958216	11.3506	3.43058	12.0025	14.7713	22.9431	16.3173	8.66153	7.14	4.2718	5.52118	3.93031	8.03565	9.97257	10.8845	2134.68	645.184	2257.28	2778.02	4314.87	3068.77	1628.96	1342.81	803.391	1038.36	739.167	1511.25	1875.52	2047.03
FBgn0004654	563.934	Pgd	0.0646097	0.114669	0.720646	-0.0177238	0.128474	0.955324	-0.222721	0.122441	0.167701	-0.126361	0.131726	0.717821	-0.145102	0.119363	0.611428	30.0145	31.4326	26.9577	31.768	31.8045	31.5966	26.0892	30.1344	31.8639	30.4331	27.1074	24.6733	24.4612	30.0082	580.311	607.728	521.21	614.213	614.918	610.898	504.417	582.628	616.067	588.403	524.104	477.042	472.941	580.189
FBgn0004655	1253.12	wapl	-0.36122	0.081735	8.35367e-05	-0.305244	0.15611	0.288292	0.211288	0.0885302	0.0568776	0.172989	0.152743	0.657263	-0.143233	0.0806241	0.365976	20.4882	19.5945	20.3933	15.8364	16.556	15.9277	20.2347	12.6158	15.3384	17.6281	14.5142	17.9559	19.1922	17.4872	1474.55	1410.23	1467.72	1139.76	1191.55	1146.33	1456.3	907.964	1103.91	1268.71	1044.59	1292.3	1381.27	1258.56
FBgn0004656	8094.21	fs(1)h	-0.431889	0.102044	0.000179177	-0.194291	0.149318	0.516935	0.371573	0.103635	0.00215417	0.147086	0.14668	0.704344	-0.0556708	0.0873525	0.825153	58.8997	52.6685	58.4189	39.1039	47.3497	42.6411	57.4872	40.5462	44.0302	58.9408	44.416	54.1749	59.0807	50.3476	9425.79	8428.6	9348.84	6257.84	7577.42	6823.91	9199.73	6488.65	7046.2	9432.36	7107.94	8669.67	9454.76	8057.19
FBgn0004657	2937.15	mys	0.462471	0.0956132	1.30908e-05	-0.111583	0.110206	0.626271	-0.419689	0.0785647	1.56487e-06	0.163554	0.0997549	0.440269	0.0390238	0.0895321	0.892108	57.2531	65.9369	56.8619	82.6469	86.5937	86.823	59.146	53.3583	52.7056	60.1339	51.7923	59.3112	61.543	65.1077	2618.13	3015.23	2600.24	3779.36	3959.84	3970.33	2704.69	2440.02	2410.17	2749.86	2368.41	2712.24	2814.3	2977.31
FBgn0004666	155.535	sim	-1.84607	0.257312	1.71834e-11	-0.130216	0.222372	0.801984	1.933	0.197955	2.81733e-20	0.204508	0.196518	0.691406	0.0545072	0.158412	0.919313	4.88249	6.6758	4.25644	1.25499	1.18621	1.54997	5.2206	4.72994	4.5119	3.06712	6.14248	5.71555	5.41249	5.56325	176.694	241.593	154.038	45.4172	42.9283	56.0925	188.93	171.174	163.283	110.997	222.292	206.842	195.875	201.331
FBgn0004687	2538.63	Mlc-c	0.204137	0.0806198	0.0394476	0.232755	0.162845	0.472083	-0.137277	0.0768713	0.176773	-0.159749	0.157121	0.699138	0.0627684	0.0775427	0.769949	150.81	160.138	165.88	191.14	192.48	181.841	156.998	229.64	196.505	143.151	220.878	174.089	163.251	163.145	2152.62	2285.77	2367.73	2728.28	2747.41	2595.55	2240.95	3277.81	2804.86	2043.3	3152.76	2484.9	2330.2	2328.69
FBgn0004698	3037.93	Xpc	0.519358	0.101336	3.35753e-06	-0.165137	0.168229	0.639979	-0.637469	0.102981	1.54872e-08	0.0588366	0.16497	0.910666	-0.116795	0.0951716	0.606708	60.8997	53.9845	62.2603	92.7328	89.3719	80.1742	67.7619	46.9465	44.9443	59.9669	41.166	49.6872	53.649	59.5111	3001.11	2660.33	3068.16	4569.83	4404.21	3950.95	3339.28	2313.5	2214.84	2955.15	2028.64	2448.56	2643.8	2932.68
FBgn0004777	0.82301	Ccp84Ag	-0.274897	0.322201		-0.0458839	0.146522		-0.00299281	0.131003		-0.0304219	0.0868617		-0.0525881	0.0601836		0.0801364	0.250992	0.0865573	0.096615	0	0	0	0	0	0.426542	0	0	0	0.0886109	0.896925	2.80922	0.968791	1.08136	0	0	0	0	0	4.77406	0	0	0	0.991776
FBgn0004778	0.131456	Ccp84Af	-0.101746	0.168254		-0.0183429	0.0937612					-0.0355907	0.0688564		-0.0171492	0.0282053		0	0.15824	0	0	0	0	0.152759	0	0	0	0	0	0	0	0	0.936407	0	0	0	0	0.903973	0	0	0	0	0	0	0
FBgn0004779	0	Ccp84Ae																0	0	0	0	0	0	0	0	0	0	0	0	0	0	0	0	0	0	0	0	0	0	0	0	0	0	0	0
FBgn0004780	1.74115	Ccp84Ad	-0.102094	0.223822		0.100439	0.16652		0.0482109	0.173689		-0.152988	0.158348	0.715669	-0.0164389	0.0493514		0	0.499479	0	0	0.154716	0	0.120545	0	0.400744	0	1.80748	0	0.135336	0.132253	0	3.74563	0	0	1.16022	0	0.903973	0	3.00521	0	13.5544	0	1.01489	0.991776
FBgn0004781	0.0828731	Ccp84Ac	0.11109	0.171609					-0.0732161	0.11502								0	0	0	0	0.107279	0	0	0	0	0	0	0	0	0	0	0	0	0	1.16022	0	0	0	0	0	0	0	0	0
FBgn0004782	3.71556	Ccp84Ab	-0.507392	0.396591	0.362508	0.110611	0.237978		0.549875	0.317981		-0.034348	0.214036	0.96328	0.0418702	0.109679	0.906873	0.527036	0.550236	0.113853	0.127082	0.13635	0	0.318706	0.37484	0.235449	0	2.1239	0.656979	0.715626	0.233108	4.48463	4.68203	0.968791	1.08136	1.16022	0	2.71192	3.18957	2.00347	0	18.0726	5.59033	6.08937	1.98355
FBgn0004783	7.75557	Ccp84Aa	-1.57322	0.4559	0.00298789	-0.165651	0.284438		0.694919	0.338209	0.110794	-0.0778966	0.236543	0.918667	-0.179076	0.148208	0.613943	1.72372	1.55965	1.73771	0.277089	0.148648	0	1.38981	0.953515	0.513371	0	2.89433	1.55185	0.780173	0.381201	13.4539	12.1733	13.5631	2.16272	1.16022	0	10.8477	7.44233	4.00694	0	22.5907	12.1124	6.08937	2.97533
FBgn0004784	55.7326	inaC	-0.847438	0.290053	0.0146506	-0.111759	0.270086	0.863696	0.247434	0.268001	0.537289	-0.355875	0.255637	0.552343	-0.390423	0.180193	0.214282	2.43051	3.70865	2.74642	1.44261	1.69292	1.57315	2.82647	3.50159	1.92105	1.49272	3.57883	2.05868	1.77704	1.77791	58.3002	88.9586	65.8778	34.6036	40.6078	37.735	67.798	83.992	46.0798	35.8055	85.8446	49.3813	42.6256	42.6464
FBgn0004795	205.554	retn	-1.0436	0.26417	0.000529632	0.0548198	0.200328	0.907515	1.06165	0.209906	6.0452e-06	-0.0323193	0.171965	0.955365	0.00985942	0.167658	0.990766	3.9468	6.58056	4.4115	2.1543	1.8288	2.92487	5.30375	5.84222	4.58345	5.98352	4.3126	5.65014	5.28799	4.19048	180.282	300.587	201.509	98.4039	83.5361	133.602	242.265	266.861	209.363	273.315	196.991	258.087	241.545	191.413
FBgn0004797	314.605	mdy	-0.327962	0.208695	0.244377	0.285072	0.172082	0.384208	0.469197	0.170766	0.0246971	-0.138406	0.152816	0.738619	0.11747	0.149558	0.777204	9.70962	13.1406	9.32231	10.2873	7.23148	8.47552	10.8403	14.5322	14.7511	12.4418	14.031	13.6182	11.0607	11.0979	266.387	360.517	255.761	282.235	198.398	232.529	297.407	398.696	404.701	341.346	384.945	373.62	303.453	304.475
FBgn0004811	905.856	fs(2)ltoPP43	-0.0532079	0.123053	0.788559	0.819761	0.212035	0.0158221	0.350492	0.119643	0.0154297	-0.53456	0.205077	0.119617	0.277496	0.104543	0.0926181	25.3079	28.0426	25.7368	28.6839	23.9107	25.6979	28.2357	69.8413	56.9739	52.3163	47.7568	35.3279	29.8212	32.8146	628.745	696.687	639.402	712.617	594.034	638.435	701.483	1735.13	1415.45	1299.74	1186.46	877.682	740.873	815.24
FBgn0004828	19502.3	His3.3B	-0.428541	0.103234	0.000247635	0.572143	0.190779	0.0704212	0.322198	0.0963936	0.00474971	-0.646715	0.184186	0.0181925	-0.103337	0.0686996	0.487005	670.759	623.25	686.738	456.507	563.055	488.162	656.344	1360.43	1068.46	864.326	1203.98	629.865	620.414	593.788	17464.9	16227.9	17881	11886.3	14660.6	12710.6	17089.6	35422.3	27820.2	22504.9	31348.7	16400.2	16154.1	15460.8
FBgn0004832	252.807	Xpac	-0.469395	0.147109	0.00674171	-0.0916576	0.159584	0.807993	0.26617	0.145539	0.164831	-0.0876805	0.156427	0.854348	-0.177929	0.125861	0.526208	23.955	24.6978	22.0859	18.1743	17.376	16.5467	23.3159	23.4418	25.5874	17.8746	19.9237	21.706	18.9149	20.877	287.913	296.841	265.449	218.435	208.84	198.873	280.232	281.745	307.533	214.833	239.461	260.882	227.336	250.919
FBgn0004837	455.723	Su(H)	-0.35081	0.13335	0.0309417	-0.0388715	0.139471	0.907515	0.340894	0.127391	0.0292794	0.0417814	0.135326	0.925576	-0.00767868	0.105148	0.988756	16.6581	16.1158	15.1925	13.4369	11.4102	13.5877	16.4286	13.7057	13.7788	17.6064	16.2122	16.0661	15.0051	16.7722	501.381	485.059	457.269	404.429	343.426	408.965	494.473	412.518	414.718	529.921	487.959	483.564	451.628	504.814
FBgn0004838	22229.1	Hrb27C	-0.451365	0.113605	0.000485529	0.142409	0.129399	0.593959	0.476602	0.102078	3.49756e-05	-0.106572	0.120757	0.745921	0.0246105	0.0948827	0.940272	253.151	228.282	278.252	173.056	210.269	185.142	268.584	277.95	250.928	266.779	340.594	262.52	275.622	237.687	22452.7	20247	24679	15348.8	18649.4	16420.8	23821.5	24652.2	22255.5	23661.5	30208.3	23283.7	24445.8	21081.2
FBgn0004839	2382.25	otk	-1.16501	0.141225	5.327e-15	-0.285455	0.164562	0.359859	0.706714	0.0987475	3.4439e-11	-0.1431	0.147916	0.715669	-0.41154	0.125093	0.0214121	58.4528	78.4618	58.0193	28.7135	29.0907	29.8054	60.7328	41.0573	50.6867	47.8317	61.9539	48.0249	50.4973	42.1111	2844.15	3817.73	2823.06	1397.12	1415.47	1450.25	2955.09	1997.73	2466.27	2327.36	3014.5	2336.76	2457.06	2049.01
FBgn0004841	75.3722	TkR86C	0.433992	0.291024	0.273506	0.176176	0.244272	0.746796	-0.595343	0.27112	0.0841341	-0.325392	0.238073	0.562909	-0.136787	0.177139	0.7793	1.88202	2.24963	1.9739	2.13749	4.16335	2.54317	1.70438	3.39485	2.61982	2.17771	1.97853	1.6717	1.48143	2.11121	61.8879	73.9761	64.909	70.2885	136.906	83.6288	56.0463	111.635	86.1492	71.611	65.0612	54.9716	48.7149	69.4243
FBgn0004842	20.1223	RYa-R	-0.108349	0.418629	0.876832	0.123308	0.30817	0.867021	-0.0170574	0.349417	0.978054	-0.201916	0.281418	0.80103	-0.0481471	0.16104	0.929959	0.496449	1.39543	0.618723	0.874781	0.83978	0.607918	0.50035	0.995883	1.27953	0.508163	1.65437	0.476039	0.691378	1.05567	11.66	32.7742	14.5319	20.5459	19.7238	14.2781	11.7517	23.3902	30.0521	11.9352	38.856	11.1807	16.2383	24.7944
FBgn0004852	171.718	Ac76E	0.621693	0.319649	0.131362	-0.285828	0.281751	0.62579	-0.395162	0.228438	0.193447	0.515439	0.247905	0.261586	0.166716	0.180058	0.726727	3.3214	1.55266	3.67677	3.26726	6.75456	4.52822	2.91449	2.5072	1.99317	0.835565	2.51382	3.14127	3.73955	3.54474	180.282	84.2766	199.571	177.343	366.631	245.787	158.195	136.088	108.187	45.3536	136.448	170.505	202.979	192.405
FBgn0004854	245.993	B-H2	-0.737499	0.336893	0.0829397	0.185803	0.176481	0.610438	0.803417	0.287582	0.0220215	-0.0820809	0.160581	0.871972	0.0843362	0.140406	0.836664	6.77089	9.11367	7.70627	6.24046	1.77342	5.12203	10.4899	10.5134	7.59334	7.744	8.96377	9.00994	7.78807	8.60067	217.056	292.159	247.042	200.052	56.8509	164.198	336.278	337.031	243.422	248.251	287.354	288.834	249.664	275.714
FBgn0004855	554.273	RpII15	-0.14254	0.109847	0.354184	0.344918	0.181809	0.307236	0.278403	0.111765	0.0451938	-0.205501	0.176806	0.650619	0.127198	0.102823	0.602058	46.9701	48.1509	45.9629	43.8283	42.8495	44.5228	43.2301	79.5386	69.7236	58.8852	55.3648	54.9685	48.3424	52.5007	496	508.469	485.364	462.823	452.487	470.157	456.506	839.92	736.275	621.822	584.647	580.463	510.492	554.403
FBgn0004856	1220.89	Bx42	-0.14101	0.0979315	0.294275	0.230964	0.124094	0.318298	0.164636	0.0888086	0.157763	-0.196739	0.117119	0.420998	0.0215262	0.0882791	0.943913	47.7046	49.8045	44.1377	45.1645	42.6376	44.1351	47.5633	54.1626	57.1198	62.4083	57.9018	46.4011	48.0595	49.9582	1169.59	1221.07	1082.14	1107.31	1045.36	1082.08	1166.13	1327.92	1400.43	1530.09	1419.6	1137.63	1178.29	1224.84
FBgn0004858	663.636	elB	0.154322	0.106872	0.292873	0.0938855	0.156814	0.795941	-0.0234109	0.0965363	0.886716	0.0384242	0.14889	0.938947	0.121539	0.0967678	0.593631	18.0788	16.9706	19.3561	20.2668	21.403	20.677	20.2721	17.0125	16.7081	24.6198	18.6666	20.153	19.38	20.2245	613.497	575.89	656.84	687.746	726.3	701.666	687.924	577.312	566.982	835.461	633.443	683.884	657.652	686.309
FBgn0004859	4272.33	ci	0.227128	0.119103	0.140855	0.175625	0.139428	0.529032	0.0963695	0.0916654	0.47307	0.145098	0.125139	0.651052	0.294336	0.111333	0.0951389	59.8146	58.6309	75.0419	79.9917	74.9186	78.5027	77.7821	74.9963	63.0861	65.9521	85.1812	88.9931	79.5987	74.9129	3448.68	3380.43	4326.62	4612.01	4319.51	4526.16	4484.61	4323.99	3637.3	3802.54	4911.22	5130.99	4589.35	4319.18
FBgn0004860	1067.54	ph-d	-0.956263	0.0968081	2.73725e-21	-0.233975	0.161678	0.463849	0.623706	0.116925	1.63006e-06	-0.0588585	0.163183	0.909984	-0.302188	0.0989637	0.0389827	21.4967	21.3193	21.4056	10.7094	10.9892	12.0584	21.2172	14.5609	16.1073	22.2654	15.7008	18.4846	17.6828	15.122	1343.59	1332.51	1337.9	669.363	686.852	753.679	1326.13	910.091	1006.74	1391.64	981.34	1155.34	1105.22	945.162
FBgn0004861	1767.16	ph-p	-0.796309	0.0920563	1.89173e-16	-0.28594	0.146208	0.288292	0.6321	0.110559	2.21608e-07	0.144649	0.148723	0.714231	-0.144011	0.106019	0.553028	29.5628	32.7831	29.4084	17.4516	18.3115	18.2588	28.9588	19.6095	23.6652	28.2639	23.3794	28.9726	29.6813	23.7828	2077.28	2303.56	2066.43	1226.26	1286.69	1282.99	2034.84	1377.89	1662.88	1986.01	1642.8	2035.81	2085.61	1671.14
FBgn0004862	8.94359	bap	0.029899	0.455393	0.972014	0.465876	0.297682		-0.262203	0.361377	0.641347	-0.582978	0.266475	0.221441	-0.0798542	0.123445	0.822573	0.182008	0.443378	0.589772	0.219434	0.313916	0.758834	0.672605	0.431493	0.609828	2.66412	0.794593	0.315114	0.205946	0.26834	2.69078	6.55485	8.71912	3.24408	4.64089	11.2185	9.9437	6.37914	9.01562	39.386	11.7472	4.65861	3.04468	3.9671
FBgn0004863	96.6304	C15	-0.334171	0.310116	0.452738	-0.106419	0.262661	0.86501	0.301871	0.274032	0.447506	0.0916886	0.24892	0.908984	-0.018418	0.16317	0.980326	4.92597	6.13181	5.62762	6.28154	2.51205	4.30858	6.11037	5.3338	6.45379	2.07991	5.24909	6.05193	4.76994	5.60402	93.2802	116.114	106.567	118.95	47.5692	81.5891	115.709	101.003	122.212	39.386	99.3991	114.602	90.3256	106.12
FBgn0004864	1038.31	hop	-0.314737	0.0861064	0.00152446	-0.353692	0.134752	0.132021	0.165211	0.0883466	0.153702	0.219031	0.131506	0.428176	-0.143434	0.0801384	0.361065	23.0252	23.839	23.311	19.6668	19.6388	18.6076	22.5226	16.3472	16.5871	17.6105	17.3103	21.7868	21.1341	20.4604	1187.53	1229.5	1202.27	1014.32	1012.87	959.692	1161.61	843.11	855.482	908.266	892.784	1123.66	1090	1055.25
FBgn0004865	296.538	Eip78C	-0.405061	0.453642	0.544405	0.238993	0.304298	0.72029	1.08631	0.296992	0.0017036	-0.0853459	0.234412	0.90942	0.0656321	0.129005	0.868659	1.54044	9.77439	1.47002	3.51606	0.889918	2.61887	4.03962	4.07746	6.39738	7.24403	10.05	6.8358	6.00758	4.76274	92.3833	586.191	88.16	210.866	53.3703	157.059	242.265	244.534	383.665	434.44	602.72	409.958	360.287	285.631
FBgn0004867	20340.6	RpS2	-0.255401	0.103441	0.0455042	0.0938737	0.100039	0.655334	0.197545	0.076217	0.0353963	-0.142257	0.0794656	0.374286	-0.0564148	0.093267	0.835239	1780.9	1764.02	1473.19	1463.19	1385.49	1464.38	1785.14	1820.84	1805.97	1844.65	1689.36	1517.06	1659.82	1650.9	21949.6	21741.5	18157.1	18033.9	17076.2	18048.5	22001.8	22441.8	22258.6	22735.3	20821.4	18697.8	20457.2	20347.3
FBgn0004868	6065.73	Gdi	-0.402435	0.0913945	8.93584e-05	0.0372778	0.14713	0.915137	0.32427	0.0820856	0.000620181	-0.100149	0.141001	0.803306	-0.0742847	0.0906685	0.766894	249.353	270.237	230.265	198.667	191.876	191.245	218.189	225.702	239.901	284.286	316.304	232.335	255.064	224.534	6362.79	6895.7	5875.72	5069.42	4896.14	4880.05	5567.57	5759.3	6121.6	7254.19	8071.2	5928.55	6508.52	5729.49
FBgn0004870	278.923	bab1	0.668942	0.239347	0.0203938	0.0312539	0.184584	0.945562	-0.553212	0.195938	0.0204304	0.091534	0.157536	0.846784	0.0949901	0.152712	0.830897	3.78637	5.43113	3.82303	9.8643	6.06911	6.19597	4.77845	3.57109	4.28398	4.5784	5.04199	4.4976	4.52654	5.22438	206.293	295.905	208.29	537.437	330.664	337.575	260.344	194.564	233.404	249.445	274.703	245.043	246.619	284.64
FBgn0004872	37.2561	piwi	1.40974	0.381705	0.00133427	-0.454407	0.304377	0.448394	-1.91194	0.334065	2.15751e-07	-0.0445932	0.281375	0.963904	-0.330666	0.17786	0.329689	0.743785	0.776525	1.17417	1.3451	4.58861	3.90338	0.576638	0.576471	0.28755	0.875535	0.31703	0.416037	0.485545	0.569382	23.3201	24.3466	36.8141	42.1731	143.868	122.384	18.0795	18.0742	9.01562	27.4509	9.93991	13.0441	15.2234	17.852
FBgn0004875	2735.36	enc	-0.335946	0.0821076	0.000310727	-0.350034	0.141323	0.161002	0.180352	0.0900261	0.121703	0.210258	0.139297	0.50299	-0.150435	0.0729244	0.251904	34.2011	34.5819	34.7401	26.0813	29.1383	28.957	34.5383	23.1811	25.7867	25.6869	24.3367	29.9023	32.956	30.2844	3160.77	3195.96	3210.57	2410.36	2692.88	2676.12	3191.93	2142.33	2383.13	2373.9	2249.13	2763.49	3045.7	2798.79
FBgn0004876	1629.61	cdi	-0.0131929	0.0932592	0.93466	-0.0637356	0.17279	0.877154	0.0382015	0.0832055	0.780427	0.0948141	0.166216	0.850752	0.0228988	0.0803431	0.932763	23.0887	25.0473	25.9281	23.8088	26.155	25.4876	26.4742	17.9957	20.4609	30.9925	21.6734	24.7541	25.5768	25.2027	1537.33	1667.74	1726.39	1585.28	1741.5	1697.05	1762.75	1198.22	1362.36	2063.59	1443.09	1648.22	1702.99	1678.08
FBgn0004878	637.119	cas	-0.329909	0.292052	0.430287	-0.208208	0.188646	0.592143	0.25981	0.247469	0.473647	0.150901	0.163689	0.733133	-0.055182	0.162935	0.919901	27.4247	15.4956	23.6856	9.35077	23.2412	20.3027	19.514	21.0329	19.9107	19.7502	14.391	20.7506	25.4757	17.1214	881.678	498.168	761.47	300.619	747.184	652.713	627.357	676.189	640.109	634.951	462.657	667.113	819.02	550.436
FBgn0004880	2630.97	scrt	-0.44556	0.212101	0.0977797	-0.220843	0.180181	0.543718	0.313608	0.198232	0.242681	0.107086	0.179389	0.841828	-0.120708	0.106658	0.647882	32.9552	30.3504	34.6017	15.9651	32.1663	24.4638	33.6828	23.5396	19.4309	34.5717	26.5748	30.4702	33.2779	25.761	3051.34	2810.16	3203.79	1478.22	2978.29	2265.12	3118.71	2179.54	1799.12	3201.01	2460.58	2821.25	3081.22	2385.22
FBgn0004882	191.028	orb	-0.0682331	0.232071	0.859176	-0.185303	0.24136	0.725895	-0.0726249	0.215788	0.841049	0.0665202	0.231879	0.932557	-0.121295	0.150497	0.770734	2.04334	1.91227	2.42578	1.52028	2.70271	2.0199	2.00374	1.74567	1.59337	0.992075	2.73554	1.74972	2.2496	1.75055	199.117	186.345	236.385	148.147	263.371	196.834	195.258	170.11	155.269	96.6748	266.57	170.505	219.217	170.585
FBgn0004885	2647.84	tok	-0.418632	0.111122	0.00102902	-0.285102	0.153797	0.320304	0.219004	0.116026	0.149594	0.105704	0.1537	0.810897	-0.18779	0.0921085	0.260854	56.6677	57.9409	53.8204	47.1465	37.8913	43.9111	56.1469	35.0883	41.2797	50.8041	43.8659	51.9804	51.124	43.7976	3128.48	3198.77	2971.28	2602.84	2091.88	2424.22	3099.72	1937.13	2278.95	2804.76	2421.72	2869.7	2822.42	2417.95
FBgn0004888	1721.11	Scsalpha	-0.229842	0.0809317	0.0181698	-0.0570062	0.123848	0.848553	0.108966	0.0863305	0.371304	-0.0490353	0.121318	0.9032	-0.117516	0.0739289	0.447491	122.206	120.511	120.377	109.211	101.337	107.326	115.438	131.684	127.325	95.7821	111.023	106.509	115.479	112.586	1844.08	1818.5	1816.48	1648	1529.17	1619.54	1741.96	1987.1	1921.33	1445.35	1675.33	1607.22	1742.57	1698.91
FBgn0004889	3187.49	tws	-0.237745	0.126949	0.149695	-0.112776	0.137799	0.706305	0.255662	0.100082	0.0388992	0.139279	0.122132	0.655672	0.0154792	0.102847	0.968527	65.424	56.8564	73.3688	51.8934	62.7135	55.4428	70.2463	54.7291	51.585	61.8077	62.0088	65.9584	69.9391	62.5816	3376.92	2934.7	3787.01	2678.53	3237.02	2861.74	3625.84	2824.9	2662.61	3190.27	3200.65	3404.51	3609.98	3230.21
FBgn0004892	429.146	sob	0.345351	0.193763	0.17426	0.384906	0.163106	0.185664	-0.0279348	0.165813	0.92448	-0.0670186	0.149801	0.892761	0.285073	0.127158	0.191023	11.9525	14.8337	12.0374	20.8645	13.5449	16.8832	14.1503	16.3233	16.5455	20.2507	19.1312	16.5432	15.0103	17.4606	318.409	395.164	320.67	555.82	360.829	449.76	376.957	434.845	440.763	539.469	509.646	440.704	399.868	465.143
FBgn0004893	3019.92	bowl	-0.477262	0.139104	0.00318938	0.13237	0.11488	0.573442	0.525848	0.122785	0.000172434	-0.0719299	0.105507	0.813212	0.0465952	0.103965	0.887668	63.3032	78.0124	68.9078	58.466	44.1314	51.3808	81.0652	69.511	83.432	72.9753	78.5511	79.9264	70.0488	68.4758	2764.32	3406.65	3009.07	2553.09	1927.13	2243.7	3539.96	3035.41	3643.31	3186.69	3430.17	3490.23	3058.89	2990.2
FBgn0004895	2.07244	fd64A	0.748376	0.371778	0.116083	0.062691	0.098779		-0.50978	0.287879	0.181183	0.00165174	0.0860681		0.0213922	0.0312385		0	0	0	0.0749552	1.52801	0.0706924	0	0	0.208307	0	0	0.129166	0	0	0	0	0	1.08136	22.0442	1.01986	0	0	3.00521	0	0	1.86344	0	0
FBgn0004896	205.793	fd59A	-1.33616	0.240312	3.55444e-07	-0.0649226	0.172606	0.874305	1.11708	0.192441	1.37571e-07	-0.146627	0.140437	0.689641	-0.184629	0.154428	0.618218	10.022	13.8822	9.33339	4.28133	3.26653	4.98001	10.1405	9.86866	11.6338	10.1333	10.9714	10.0419	9.33108	8.85675	227.819	315.569	212.165	97.3225	74.2543	113.205	230.513	224.333	264.458	230.349	249.401	228.272	212.113	201.331
FBgn0004897	130.659	fd96Ca	-0.3077	0.309019	0.492575	0.132103	0.231092	0.80854	0.352458	0.273609	0.359762	-0.065904	0.222847	0.928336	0.043042	0.174206	0.943092	4.72589	7.15	5.45063	6.90482	3.0048	4.00747	6.98308	4.88983	8.67761	7.03474	4.68051	7.69668	4.84898	5.62423	105.837	160.126	122.068	154.635	67.2929	89.748	156.387	109.509	194.337	157.544	104.821	172.369	108.594	125.956
FBgn0004898	448.485	fd96Cb	-0.413568	0.231685	0.173423	0.118994	0.185374	0.778845	0.439725	0.206913	0.0970292	-0.0763123	0.178377	0.89775	0.0307917	0.125587	0.943842	36.2789	41.5031	44.9458	42.3752	22.0534	28.2054	51.2221	41.7589	48.3692	29.7824	53.0748	47.2548	39.1305	39.6687	402.72	460.712	498.928	470.392	244.807	313.098	568.599	463.551	536.93	330.604	589.165	524.559	434.375	440.349
FBgn0004901	576.498	Prat	0.146755	0.112653	0.352277	0.120893	0.114172	0.608735	-0.0263351	0.111086	0.889308	0.00664775	0.110125	0.984853	0.109332	0.106587	0.689892	26.3938	23.2391	24.7646	29.4044	28.0374	27.3997	26.9379	29.0093	27.4724	26.3411	25.6233	24.9015	27.5497	28.7231	566.857	499.105	531.866	631.515	602.156	588.461	578.543	623.029	590.022	565.727	550.309	534.808	591.683	616.885
FBgn0004903	1042.02	Rb97D	0.116776	0.112204	0.470593	0.102265	0.127185	0.71324	-0.0276395	0.0972247	0.866305	-0.0063661	0.115908	0.987432	0.0821094	0.100773	0.767551	29.5886	26.2546	31.5548	30.9961	34.6062	31.9711	28.8774	31.8705	28.5643	31.8257	35.7932	32.793	31.0585	29.3748	992	880.222	1057.92	1039.19	1160.22	1071.88	968.155	1068.51	957.659	1067	1200.02	1099.43	1041.28	984.834
FBgn0004907	17115.6	14-3-3zeta	-0.24008	0.13716	0.184091	-0.102332	0.142907	0.749112	0.158209	0.112398	0.307464	0.0327636	0.127741	0.939431	-0.0766674	0.106405	0.798227	514.768	419.404	546.902	385.655	492.102	406.762	446.607	477.564	430.145	382.393	554.728	472.093	498.099	430.171	19101.8	15563.1	20294.2	14310.7	18260.8	15094	16572.5	17721.3	15961.6	14189.7	20584.6	17518.2	18483.3	15962.6
FBgn0004908	292.371	Arl2	0.102823	0.175885	0.70896	0.906109	0.244534	0.0222878	0.24056	0.152247	0.243068	-0.595643	0.231716	0.127045	0.298842	0.135659	0.202738	26.5337	32.1787	28.0807	35.8674	28.9491	31.2372	29.1733	88.0029	76.6301	60.6294	62.7796	39.5349	36.6955	35.2669	177.591	215.374	187.946	240.062	193.757	209.072	195.258	589.007	512.888	405.795	420.187	264.609	245.604	236.043
FBgn0004910	69.4684	Eip63F-1	0.231713	0.370967	0.688731	0.440152	0.303043	0.461889	-0.0387358	0.267374	0.934229	-0.297949	0.274878	0.674101	0.102837	0.180505	0.848435	0.843139	2.35597	1.09819	1.2557	1.98883	2.17119	1.19967	2.17524	2.32646	1.38593	4.97172	1.72594	2.02031	1.37103	30.4955	85.213	39.7204	45.4172	71.9338	78.5295	43.3907	78.6761	84.1457	50.1277	179.822	62.4254	73.0724	49.5888
FBgn0004911	0.139399	Eip63F-2	0.108153	0.169428					-0.00329244	0.128458		0.0588776	0.0693196		0.0174019	0.0281764		0	0	0	0	0	0.0783993	0	0	0	0	0	0.0716236	0	0	0	0	0	0	0	1.01986	0	0	0	0	0	0.931722	0	0
FBgn0004913	1100.84	Gnf1	-0.288332	0.141635	0.111025	-0.202577	0.173582	0.567971	0.23286	0.0873562	0.0299903	0.157794	0.154694	0.698359	-0.0533788	0.119348	0.887865	40.5716	29.5185	39.008	30.1062	31.3292	29.9511	37.0206	28.3589	27.4694	37.8735	25.2661	33.7221	35.7297	35.4503	1355.25	986.036	1303.02	1005.67	1046.52	1000.49	1236.64	947.302	917.589	1265.13	843.988	1126.45	1193.52	1184.18
FBgn0004914	381.321	Hnf4	0.0838918	0.17799	0.768157	-0.0515051	0.183594	0.90733	-0.102946	0.133368	0.615814	0.0446303	0.164132	0.936109	-0.0166223	0.137097	0.977443	6.03285	8.34668	6.39262	7.58878	6.70411	8.38415	6.55811	6.37598	7.41343	8.00601	4.95788	7.15004	6.51184	6.88777	330.965	457.903	350.702	416.324	367.791	459.959	359.781	349.79	406.704	439.214	271.992	392.255	357.243	377.867
FBgn0004915	990.599	TfIIB	-0.0937213	0.114734	0.584644	0.594254	0.216044	0.10464	0.226667	0.122113	0.157233	-0.454462	0.210076	0.231818	0.1254	0.10037	0.597264	48.2297	49.6089	49.1342	51.011	42.2536	48.11	52.3648	117.978	93.8363	56.01	76.8607	56.8189	48.0616	57.148	789.294	811.865	804.097	834.811	691.493	787.335	856.967	1930.75	1535.66	916.62	1257.85	929.858	786.543	935.245
FBgn0004919	356.534	gol	0.603113	0.179381	0.00396785	0.0866505	0.159944	0.818321	-0.386958	0.17585	0.0834931	0.121412	0.161543	0.785772	0.179145	0.137104	0.571294	6.4515	7.57466	7.24259	8.95123	13.38	11.4967	6.69406	7.12088	6.7329	8.89447	8.39635	7.25112	9.6935	7.83543	273.562	321.188	307.107	379.558	567.349	487.495	283.848	301.946	285.494	377.151	356.029	307.468	411.032	332.245
FBgn0004921	5389.16	Ggamma1	0.0226132	0.160218	0.93466	0.593178	0.2228	0.123604	0.142709	0.133507	0.464435	-0.432211	0.211489	0.273858	0.155626	0.102712	0.482519	155.023	129.246	168.54	129.989	190.238	153.093	137.805	363.423	269.267	188.694	270.554	174.144	174.767	161.952	4385.97	3656.67	4768.39	3677.71	5382.28	4331.36	3898.84	10282.1	7618.19	5338.6	7654.63	4926.94	4944.57	4582
FBgn0004924	3218.11	Top1	-0.240281	0.0904286	0.0290787	-0.20163	0.130532	0.429048	0.115159	0.0876009	0.347717	0.0907656	0.126684	0.801138	-0.119376	0.0865134	0.54377	52.6192	59.4289	55.0881	49.3983	50.3262	45.5654	52.1679	40.1483	45.6822	55.6259	46.9615	53.2725	52.7122	47.5299	3355.4	3789.64	3512.84	3150.01	3209.18	2905.59	3326.62	2560.16	2913.05	3547.13	2994.62	3397.06	3361.33	3030.87
FBgn0004926	2859.35	eIF-2beta	0.437132	0.11408	0.000819801	0.112249	0.119348	0.654024	-0.164812	0.0927583	0.17952	0.164321	0.106392	0.484511	0.256077	0.093015	0.0780211	214.553	233.761	193.274	326.792	282.274	288.623	200.293	231.784	243.106	231.055	253.687	254.854	250.973	273.263	2469.24	2690.3	2224.34	3760.98	3248.63	3321.7	2305.13	2667.54	2797.85	2659.15	2919.62	2933.06	2888.39	3144.92
FBgn0004956	99.862	os	2.24493	0.214792	8.82291e-24	0.0656151	0.272771	0.920316	-1.3835	0.225765	2.23512e-08	0.540446	0.257531	0.256562	0.436389	0.182904	0.153252	1.77226	1.17477	1.45848	8.20761	7.31422	8.18865	1.58772	1.53391	1.38241	0.935833	2.35233	1.75335	2.61015	3.57719	56.5063	37.4563	46.502	261.69	233.205	261.085	50.6225	48.9067	44.0763	29.8379	75.0011	55.9033	83.2213	114.054
FBgn0004957	326.566	por	-0.324526	0.143013	0.070497	0.13899	0.152578	0.665438	0.0936012	0.140337	0.672333	-0.345026	0.150126	0.189685	-0.206415	0.122709	0.405855	14.6516	14.746	13.0998	12.4423	10.7675	11.4777	14.3492	15.2692	14.9335	19.3963	14.6852	12.5986	10.9956	12.5777	348.904	351.153	311.951	296.293	256.409	273.324	341.702	363.611	355.616	461.891	349.704	300.014	261.843	299.516
FBgn0004959	1709.67	phm	0.0211608	0.0873715	0.884106	-0.249604	0.192871	0.518555	-0.0413015	0.163637	0.88201	0.226655	0.205039	0.667338	-0.0190302	0.141663	0.972412	80.0884	83.2388	78.5316	80.1034	83.4675	88.7971	48.0606	74.642	65.7371	92.7125	50.776	91.6932	57.0734	89.9697	1800.13	1870.94	1765.14	1800.47	1876.08	1995.87	1080.25	1677.71	1477.56	2083.88	1141.28	2060.97	1282.83	2022.23
FBgn0005198	954.566	gig	-0.166449	0.0912	0.161705	-0.283882	0.150469	0.309935	-0.0366884	0.0909421	0.808065	0.100364	0.146118	0.811253	-0.194229	0.0872951	0.195975	19.0534	18.15	17.4504	16.6982	16.5031	16.818	18.0106	11.7063	13.3508	15.5434	15.2221	15.2069	16.5129	15.8012	1126.54	1073.12	1031.76	987.283	975.748	994.367	1064.88	692.137	789.367	919.007	900.013	899.112	976.328	934.253
FBgn0005278	4475.92	Sam-S	-0.272377	0.158375	0.193882	-0.205806	0.154593	0.507312	-0.0425979	0.10525	0.807284	-0.0897445	0.124306	0.799342	-0.283172	0.123311	0.173826	156.849	110.166	156.183	106.255	133.686	118.159	146.954	126.077	107.976	116.913	107.902	109.179	119.428	109.961	5695.48	4000.33	5671.3	3858.3	4854.37	4290.57	5336.15	4578.1	3920.79	4245.34	3918.13	3964.48	4336.64	3992.89
FBgn0005322	546.218	nmd	0.121598	0.109689	0.439426	-0.162326	0.132738	0.544379	-0.0958696	0.109679	0.562686	0.19459	0.129447	0.505567	0.0222657	0.0972449	0.9482	31.7068	30.6465	31.9825	37.1786	35.7223	32.7964	30.4097	28.3095	31.4709	25.1107	24.473	32.4056	30.3798	33.4199	556.094	537.498	560.93	652.061	626.521	575.203	533.344	496.51	551.956	440.407	429.223	568.35	532.82	586.14
FBgn0005355	539.353	Su(fu)	0.211242	0.129142	0.221121	-0.0864554	0.132642	0.775541	-0.0511223	0.111118	0.779836	0.252216	0.120703	0.259668	0.144623	0.113327	0.585851	31.2311	34.9635	28.7954	39.8446	35.5541	38.017	29.3114	26.182	30.4513	30.4908	32.2413	36.5052	33.0327	37.0918	508.557	569.335	468.895	648.817	578.951	619.057	477.298	426.339	495.859	496.503	525.008	594.439	537.894	603.992
FBgn0005386	1116.19	ash1	-0.533025	0.0887337	2.93725e-08	-0.282068	0.145785	0.295333	0.299119	0.104051	0.0179699	0.0713207	0.146135	0.880859	-0.217556	0.0933922	0.165272	16.7046	17.3314	17.3447	11.6773	12.066	12.6278	16.8707	10.8379	13.409	13.9023	14.5498	15.4699	15.1396	13.1991	1297.85	1346.55	1347.59	907.262	937.46	981.109	1310.76	842.046	1041.8	1080.13	1130.44	1201.92	1176.26	1025.5
FBgn0005390	3.68731	fs(1)M3	1.10811	0.455719	0.0492954	0.0574099	0.204584		-1.09196	0.361108	0.0120286	-0.108391	0.161173		-0.0362492	0.0718605		0.0617994	0.0161299	0.0166878	0.167641	0.179867	0.175675	0.0467137	0	0.0517657	0.123352	0	0.0320985	0.0174819	0	3.5877	0.936407	0.968791	9.73225	10.442	10.1986	2.71192	0	3.00521	7.1611	0	1.86344	1.01489	0
FBgn0005391	2.50061	Yp2	-0.153153	0.359721	0.791446	0.0080131	0.188488		0.224178	0.298055		0.0311005	0.17937	0.959146	0.0192799	0.0852591	0.948654	0	0.28362	0.176057	0.131009	0.140564	0	0.0547592	0.515232	0.242725	0	0	0.395081	0.0614784	0.120156	0	4.68203	2.90637	2.16272	2.32045	0	0.903973	8.50552	4.00694	0	0	6.52205	1.01489	1.98355
FBgn0005411	2014.89	U2af50	0.0803445	0.0874468	0.53088	0.357193	0.141111	0.152737	0.0220011	0.0867747	0.881575	-0.247779	0.137167	0.367149	0.0977733	0.0741339	0.567302	107.724	102.039	105.279	121.569	112.542	108.583	105.448	150.357	144.708	153.508	128.76	114.955	108.295	115.927	1809.1	1713.62	1768.04	2041.61	1890	1823.52	1770.88	2525.08	2430.21	2577.99	2162.38	1930.53	1818.69	1946.86
FBgn0005427	1626.83	ewg	-0.681864	0.105959	2.26586e-09	0.0787332	0.104462	0.73293	0.592238	0.108071	7.77032e-07	-0.150897	0.104726	0.531803	-0.0810441	0.0905203	0.739095	23.6636	25.8109	24.1979	14.1812	17.0256	15.7257	23.9131	27.4375	26.6963	24.0568	27.8541	24.7912	23.3951	21.3845	1683.53	1836.29	1721.54	1008.91	1211.27	1118.79	1701.28	1952.02	1899.29	1711.5	1981.66	1763.75	1664.43	1521.38
FBgn0005533	11331	RpS17	0.0302587	0.0865661	0.830679	0.306596	0.15086	0.267147	0.0152442	0.0645871	0.889483	-0.252175	0.143473	0.389698	0.0425658	0.076359	0.852673	1968.19	1923.42	1720.34	2015.53	1912.77	1966.11	1893.56	2846.66	2749.84	2048.99	2209.53	1942.64	1911.72	1952.48	10743.4	10499	9390.49	11001.8	10440.8	10732	10336	15538.5	15010	11184.4	12060.7	10603.9	10435.1	10657.6
FBgn0005536	1486.78	Mbs	-0.12591	0.0831285	0.264872	0.0175691	0.166843	0.96662	0.0271674	0.0836752	0.846597	-0.0987969	0.162135	0.837682	-0.096179	0.0754159	0.585851	18.7387	18.8102	19.753	17.5625	18.8141	17.5893	20.3746	17.4678	17.7048	25.9854	15.2552	17.662	18.3584	17.5786	1490.69	1496.38	1571.38	1397.12	1496.69	1399.25	1620.82	1389.59	1408.44	2067.17	1213.57	1405.04	1460.43	1398.4
FBgn0005558	748.132	ey	-0.0317317	0.184728	0.919379	-0.280213	0.19938	0.481517	-0.0722503	0.154081	0.775723	0.191065	0.186349	0.696839	-0.091588	0.136232	0.81648	24.1279	17.0976	23.381	17.351	22.7738	24.7748	20.2209	14.9866	14.3842	23.4902	13.3326	18.755	22.7823	18.5005	915.761	648.93	887.413	658.549	864.366	940.314	767.473	568.807	545.946	891.557	506.032	711.835	864.69	702.177
FBgn0005561	103.982	sv	-0.148656	0.244074	0.696906	0.507597	0.264665	0.301447	0.0886562	0.225027	0.813029	-0.525196	0.250633	0.257553	-0.0434999	0.170558	0.940902	1.41654	1.88383	1.63933	1.32153	1.78874	1.43812	1.63162	3.95793	2.80628	1.50347	3.245	1.61163	1.35479	1.77145	75.3417	100.196	87.1912	70.2885	95.1383	76.4898	86.7814	210.512	149.259	79.9656	172.593	85.7184	72.0575	94.2187
FBgn0005564	392.924	Shal	0.000248424	0.196695	0.999256	-0.10408	0.188016	0.81388	-0.0426758	0.182276	0.890453	0.0712304	0.181981	0.905002	-0.0397148	0.132812	0.929959	9.39026	7.47226	8.92636	6.94919	11.1593	8.44205	8.75232	8.09935	8.63305	5.10482	9.07586	7.21679	9.30796	8.52611	441.287	351.153	419.487	326.571	524.421	396.727	411.308	380.622	405.703	239.897	426.512	339.147	437.419	400.677
FBgn0005585	10254.3	Crc	-0.548121	0.149117	0.00142025	-0.16856	0.129699	0.517387	0.476558	0.0944643	6.43151e-06	0.105806	0.0868094	0.627016	-0.0711384	0.117061	0.834318	619.614	821.854	594.973	518.747	426.181	472.019	637.321	561.728	641.2	567.876	596.2	666.686	638.353	627.58	10601.7	14062	10180.1	8875.82	7292	8076.3	10904.6	9611.24	10971	9716.41	10201.1	11407.1	10922.3	10738
FBgn0005586	1216.01	Rab3	-0.232297	0.206959	0.433652	-0.419264	0.195529	0.23772	0.0321599	0.181101	0.920584	0.237423	0.184651	0.596224	-0.176094	0.13813	0.585994	40.7141	29.6322	42.5104	24.1764	41.4366	32.2998	39.6426	25.9335	24.0425	20.7991	25.2711	27.7582	37.4377	32.471	1560.65	1135.86	1629.51	926.727	1588.35	1238.11	1519.58	994.083	921.596	797.269	968.689	1064.03	1435.06	1244.68
FBgn0005590	0	scw																0	0	0	0	0	0	0	0	0	0	0	0	0	0	0	0	0	0	0	0	0	0	0	0	0	0	0	0
FBgn0005592	79.7195	btl	0.774312	0.296749	0.0326686	0.185615	0.27837	0.769282	-0.362223	0.231855	0.24935	0.162876	0.252205	0.825918	0.250907	0.182683	0.54604	1.06342	2.05856	1.26828	3.04498	2.20669	3.04815	1.22808	1.3656	1.36089	2.83014	1.9865	2.34744	1.55425	2.20478	43.0524	83.3402	51.3459	123.275	89.3372	123.404	49.7185	55.2859	55.0954	114.578	80.4229	95.0356	62.9234	89.2598
FBgn0005593	17586	RpL7	-0.0256944	0.0850253	0.854289	-0.0694108	0.117384	0.798241	-0.102811	0.0718225	0.297888	-0.0455711	0.110288	0.901691	-0.124996	0.0774034	0.435427	1632.69	1526.27	1424.22	1595.34	1497.5	1536.05	1574.46	1312.79	1378.17	1647.63	1354.38	1343.2	1447.67	1407.45	19440	18172.8	16957.7	18995.2	17830.3	18289.2	18746.6	15631	16409.4	19617.8	16126.1	15993	17237	16758
FBgn0005596	745.764	yem	-0.306585	0.101687	0.0112806	-0.301048	0.152353	0.282392	0.200107	0.113116	0.181585	0.208342	0.15284	0.564347	-0.0978465	0.10165	0.713189	20.0539	18.7283	20.1824	16.3268	15.5323	17.0018	19.3337	14.725	17.3249	14.7086	12.5777	19.1085	16.3323	19.4687	867.327	809.992	872.881	706.129	671.769	735.322	836.175	636.851	749.298	636.144	543.984	826.437	706.366	842.018
FBgn0005612	723.712	Sox14	0.0169742	0.412191	0.982732	0.0101042	0.263484	0.986514	-0.0613481	0.16271	0.821401	-0.0373876	0.16762	0.947263	-0.0132101	0.169739	0.98804	10.8076	35.6962	12.496	25.2307	16.2678	20.2208	16.314	15.1694	22.0012	21.7354	23.979	20.2593	20.2335	17.0566	394.647	1303.48	456.301	921.32	594.034	738.381	595.718	553.922	803.391	793.688	875.615	739.787	738.843	622.835
FBgn0005613	43.2264	Sox15	0.00366365	0.435647	0.996962	0.180685	0.30088	0.795768	0.0256405	0.343711	0.965941	-0.167242	0.260669	0.826259	0.0142683	0.174317	0.987383	0.746425	1.88536	0.546157	1.88692	0.404905	0.985628	0.922162	0.884791	1.74797	1.05733	1.89214	1.02551	1.06256	1.1981	27.8047	70.2305	20.3446	70.2885	15.0829	36.7151	34.351	32.9589	65.1128	39.386	70.483	38.2006	39.5809	44.6299
FBgn0005614	5.05434	trpl	0.730209	0.372872	0.128271	0.0376108	0.111303		-0.64027	0.309662	0.108232	0.0797914	0.145194		0.0555227	0.060581		0	0.0235755	0	0	1.48973	0.0513533	0.0455178	0	0.0504404	0	0	0.0703725	0.0255515	0.0249695	0	0.936407	0	0	59.1714	2.03973	1.80795	0	2.00347	0	0	2.79517	1.01489	0.991776
FBgn0005616	1272.49	msl-2	-0.223325	0.0945173	0.0574892	-0.317804	0.124254	0.14659	0.0297824	0.100287	0.861296	0.139042	0.123348	0.658782	-0.1832	0.0912936	0.273315	37.9958	35.1068	38.2729	32.4606	34.7392	30.7707	34.4442	27.9834	25.5994	29.4959	30.0062	33.7193	33.9597	29.7967	1489.79	1376.52	1500.66	1272.76	1362.1	1206.5	1350.54	1097.21	1003.74	1156.52	1176.52	1322.11	1331.54	1168.31
FBgn0005617	991.433	msl-1	-0.435613	0.0968029	5.92401e-05	-0.0370203	0.154124	0.920316	0.3913	0.0897091	0.000125196	0.00569305	0.14751	0.991365	-0.0419282	0.0863337	0.875902	19.6444	20.6919	21.937	15.2827	16.1028	15.7872	21.9163	15.773	17.6967	21.9001	23.6718	20.6248	20.2272	19.689	1006.35	1060.01	1123.8	782.906	824.919	808.752	1122.73	808.024	906.57	1121.91	1212.67	1056.57	1036.21	1008.64
FBgn0005619	32.699	Hdc	1.17456	0.404678	0.0153916	-0.131297	0.307388	0.859698	-1.52428	0.345853	0.00010492	-0.194007	0.281375	0.810872	-0.224226	0.1741	0.578261	0.66633	0.407801	0.818991	0.747945	2.1697	3.03065	0.486306	0.381306	0.333604	1.13127	0.347229	0.381893	0.49398	0.330287	26.0108	15.9189	31.9701	29.1968	84.6963	118.304	18.9834	14.8847	13.0226	44.1601	13.5544	14.9075	19.283	12.8931
FBgn0005624	1386.32	Psc	-0.825903	0.115945	2.4468e-11	-0.134932	0.163015	0.702617	0.640942	0.0857417	3.57723e-12	-0.0311553	0.152488	0.951323	-0.175227	0.101444	0.386012	22.7826	28.3658	24.7281	14.3949	14.9059	14.3024	25.4943	18.1027	20.173	28.5243	21.9878	22.8733	22.3702	21.4154	1471.85	1832.55	1597.54	929.971	962.985	923.997	1647.04	1169.51	1303.26	1842.79	1420.5	1477.71	1445.21	1383.53
FBgn0005626	58.9595	ple	0.762602	0.443801	0.194203	-0.762443	0.30192	0.154161	-1.10696	0.366885	0.0122407	-0.170696	0.27135	0.829761	-0.468195	0.170305	0.0785472	1.77852	0.554631	2.41999	1.36452	1.61342	8.56192	0.744932	0.520207	0.954478	0.491767	0.605026	0.431887	0.65339	0.561885	69.0633	21.5374	93.9728	52.9867	62.6521	332.476	28.9271	20.2006	37.0642	19.0963	23.4943	16.771	25.3724	21.8191
FBgn0005630	12237.5	lola	-0.54358	0.106042	3.34675e-06	-0.0977456	0.107291	0.665438	0.375567	0.100921	0.00136814	-0.0554985	0.102577	0.860501	-0.162186	0.0735639	0.202214	54.8424	50.3315	55.4058	33.2238	41.4571	38.024	54.8937	46.3196	46.5984	54.1831	47.6491	47.8047	49.8741	45.5259	14105	12944.9	14250	8544.92	10662.5	9779.47	14118.3	11913	11984.8	13935.5	12255	12295	12827.2	11708.9
FBgn0005631	1809.6	robo1	-0.0341063	0.119361	0.863269	-0.0993427	0.161221	0.789122	0.0298186	0.087251	0.838955	0.104498	0.149337	0.807753	-0.00514389	0.108857	0.990958	24.1425	30.7328	25.4756	26.4225	27.7466	26.5095	29.4073	18.8739	22.8287	28.1467	25.0662	26.6658	28.4603	25.164	1672.77	2129.39	1765.14	1830.75	1922.49	1836.77	2037.56	1307.72	1581.74	1950.21	1736.77	1847.6	1971.94	1743.54
FBgn0005632	4956.98	faf	-0.167835	0.0797472	0.097029	-0.298797	0.16653	0.339288	0.0126721	0.0887432	0.934427	0.161527	0.163567	0.708144	-0.150859	0.0729003	0.249863	52.9822	51.6215	51.8314	45.7173	51.3717	46.0147	54.7248	34.7551	39.4395	46.9902	32.3933	46.2696	49.9067	44.5157	5669.47	5523.86	5546.33	4892.08	5497.14	4923.9	5855.94	3719.04	4220.31	5028.28	3466.32	4951.17	5340.37	4763.5
FBgn0005633	0.143689	fln	0.108153	0.169428					-0.0010719	0.129825		0.0599386	0.0697893		0.0176252	0.0283566		0	0	0	0	0	0.0768916	0	0	0	0	0	0	0	0.074774	0	0	0	0	0	1.01986	0	0	0	0	0	0	0	0.991776
FBgn0005636	649.741	nvy	-0.0506402	0.109408	0.772874	-0.000789408	0.161776	0.997825	-0.015798	0.129713	0.944108	-0.0508469	0.164629	0.925576	-0.0619811	0.111501	0.8531	18.2748	18.0571	18.8171	17.0995	19.8402	17.8111	18.5702	21.9302	19.9336	12.994	18.5125	16.4022	16.1905	20.1518	652.962	645.184	672.341	610.969	708.896	636.395	663.516	783.571	712.234	464.278	661.455	586.053	578.49	720.029
FBgn0005638	8.14933	slbo	2.79533	0.450177	8.89381e-09	-0.0183429	0.0937612		-1.51624	0.370832	0.000368409	0.172416	0.124441		0.064048	0.0593131		0	0.032943	0	1.55975	1.42859	0.645823	0.031802	0	0	0	0	0	0.0357042	0.279127	0	0.936407	0	44.3358	40.6078	18.3575	0.903973	0	0	0	0	0	1.01489	7.93421
FBgn0005640	1481.82	Eip63E	0.0323504	0.090979	0.827181	0.0593143	0.130296	0.850269	0.0223725	0.0824263	0.872492	0.00297007	0.122485	0.994777	0.0514609	0.0804481	0.824429	20.5669	20.9252	22.7952	21.6055	23.4939	22.5152	22.3803	20.8125	20.4046	21.0398	27.244	22.6626	22.3143	21.9546	1373.19	1397.12	1521.97	1442.54	1568.62	1503.28	1494.27	1389.59	1362.36	1404.77	1819	1513.12	1489.86	1465.84
FBgn0005642	853.709	wdn	-0.224931	0.110448	0.11093	-0.249421	0.148433	0.375067	0.121801	0.10127	0.398891	0.159741	0.142301	0.660226	-0.0986167	0.0896225	0.659657	27.4718	29.2287	30.9851	25.9641	23.7147	27.2188	29.9138	20.7168	23.1271	26.3056	21.5297	27.2182	26.4926	28.0261	892.441	949.516	1006.57	843.462	770.388	884.222	971.771	672.999	751.301	854.558	699.408	884.204	860.63	910.45
FBgn0005648	3116.75	Pabp2	-0.0535516	0.0793856	0.660838	0.346543	0.165177	0.249036	0.353843	0.0834732	0.000204522	-0.0554694	0.160439	0.914216	0.291338	0.0719954	0.00214734	123.189	121.614	126.175	121.8	129.672	116.089	115.868	179.85	154.988	148.002	203.935	161.113	149.999	148.037	2687.19	2652.84	2752.34	2656.91	2828.62	2532.32	2527.51	3923.17	3380.86	3228.46	4448.56	3514.45	3272.02	3229.22
FBgn0005649	3975.18	Rox8	-0.504931	0.0713886	3.44929e-11	-0.150179	0.110916	0.498272	0.472874	0.0771941	2.25601e-08	0.130374	0.108634	0.636094	-0.0297422	0.0748113	0.903029	105.886	112.081	105.775	76.8337	79.5729	77.6989	106.851	83.9622	93.4813	102.977	97.3349	106.464	110.982	100.357	4332.15	4585.58	4327.59	3143.52	3255.59	3178.92	4371.61	3435.17	3824.62	4213.11	3982.29	4355.8	4540.64	4105.95
FBgn0005654	0	lat																0	0	0	0	0	0	0	0	0	0	0	0	0	0	0	0	0	0	0	0	0	0	0	0	0	0	0	0
FBgn0005655	1873.21	PCNA	-0.322229	0.139441	0.0643766	-0.0868981	0.135841	0.779836	0.245553	0.0789259	0.00948648	0.0190459	0.0998268	0.95486	-0.0731221	0.117597	0.830897	206.875	149.334	198.603	152.839	147.406	153.395	182.5	190.297	156.541	171.096	168.028	179.397	169.195	176.697	2258.46	1630.28	2168.15	1668.54	1609.23	1674.62	1992.36	2077.47	1708.96	1867.85	1834.36	1958.48	1847.11	1929
FBgn0005658	635.091	Ets65A	-1.13107	0.160015	3.55409e-11	0.0463217	0.128536	0.881318	0.972197	0.144791	6.17256e-10	-0.184642	0.120441	0.490596	-0.144367	0.0998002	0.508973	13.6276	15.6446	14.1022	5.31871	7.09281	7.43296	15.0667	15.9421	12.6069	16.1137	15.079	12.7277	13.5001	12.7976	684.354	785.645	708.186	267.096	356.189	373.27	756.625	800.582	633.097	809.204	757.24	639.161	677.949	642.671
FBgn0005659	88.0331	Ets98B	0.90316	0.238017	0.000935681	0.282298	0.271685	0.616012	-0.689169	0.225536	0.0110469	-0.118578	0.257004	0.88919	0.128085	0.177218	0.798222	1.59745	1.71988	2.07593	3.37039	4.35879	3.17871	1.93703	2.45573	2.78768	3.45424	1.1316	1.99649	1.69458	2.53917	57.4032	61.8028	74.5969	121.113	156.63	114.225	69.6059	88.2448	100.174	124.126	40.6632	71.7426	60.8937	91.2434
FBgn0005660	244.851	Ets21C	3.45039	0.227779	1.53342e-49	-0.125096	0.304182	0.864156	-2.45012	0.219862	2.90122e-26	0.685155	0.27956	0.152327	0.57665	0.180145	0.0264614	1.43075	0.984501	1.07123	11.4082	18.865	16.4349	0.65545	0.578171	0.599226	2.44473	0.737099	1.73959	2.06045	3.12814	78.9294	54.3116	59.0963	629.352	1040.72	906.659	36.1589	31.8957	33.0573	134.867	40.6632	95.9673	113.668	172.569
FBgn0005664	0.137417	Cry	0.108153	0.169428		0.0434517	0.0827397		-0.0712113	0.113483		-0.0355907	0.0688564					0	0	0	0	0	0.0442101	0.0391864	0	0	0	0	0	0	0	0	0	0	0	0	1.01986	0.903973	0	0	0	0	0	0	0
FBgn0005666	314.008	bt	-0.155893	0.352396	0.783136	-0.480435	0.273032	0.350282	-0.516306	0.233692	0.0820721	-0.0916583	0.213811	0.89775	-0.374842	0.182991	0.257928	1.17343	0.687878	2.47389	0.801926	1.7127	1.38778	1.21743	1.14177	0.784925	0.876749	0.578453	0.700732	0.979845	0.860385	335.45	196.645	707.218	229.249	489.614	396.727	348.03	326.399	224.389	250.638	165.364	200.32	280.111	245.96
FBgn0005670	1.20649	Cyp4d1	-0.379643	0.396191	0.510409	-0.185967	0.167404		-0.107925	0.19112		-0.0190734	0.0850533		-0.104426	0.0751268		0.0384725	0.160664	0.207775	0	0.0497663	0.0874916	0	0.136813	0	0	0	0	0.0435326	0	0.896925	3.74563	4.84396	0	1.16022	2.03973	0	3.18957	0	0	0	0	1.01489	0
FBgn0005671	2985.51	Vha55	-0.104825	0.133889	0.600971	-0.306098	0.132939	0.196464	-0.110089	0.122247	0.54902	0.105235	0.125831	0.760937	-0.204886	0.0968832	0.231415	125.207	105.253	123.923	97.0847	129.798	111.512	116.268	87.6359	88.9843	93.0459	86.9135	94.434	109.576	100.8	3559	2991.82	3522.53	2759.63	3689.51	3169.74	3304.93	2491.05	2529.38	2644.83	2470.52	2684.29	3114.71	2865.24
FBgn0005672	2839.87	spi	0.124771	0.140408	0.546655	0.560268	0.178672	0.0571088	0.191951	0.117171	0.223108	-0.253779	0.169213	0.506974	0.295539	0.102835	0.0599122	107.601	135.169	118.417	155.976	120.1	129.666	123.465	216.383	213.44	165.071	205.94	157.36	140.148	155.894	1994.76	2505.82	2195.28	2891.56	2226.47	2403.82	2288.86	4011.42	3956.85	3060.18	3817.83	2917.22	2598.13	2890.04
FBgn0005674	2896.58	Aats-glupro	-0.19965	0.0767413	0.0333112	-0.292458	0.170128	0.364746	0.0439748	0.0852551	0.753593	0.155752	0.166591	0.729545	-0.149745	0.0806912	0.330354	60.8097	59.1609	56.5228	54.3441	52.0304	51.5102	57.5342	34.3976	41.0518	57.3848	45.4283	51.0274	56.8594	50.8224	3383.2	3291.47	3144.7	3023.49	2894.76	2865.82	3200.97	1913.74	2283.96	3192.66	2527.45	2838.96	3163.43	2827.55
FBgn0005677	3210.37	dac	-0.432762	0.112703	0.000798269	-0.0865992	0.117361	0.739482	0.587925	0.104217	3.37235e-07	0.249355	0.112488	0.213925	0.153828	0.0658034	0.16372	65.0235	64.9934	68.9374	55.4611	43.916	51.384	68.86	58.6706	63.1622	67.7878	53.2253	75.3547	74.2546	73.1875	3305.17	3303.64	3504.12	2819.11	2232.27	2611.87	3500.18	2982.25	3210.56	3445.68	2705.46	3830.31	3774.39	3720.15
FBgn0005683	149.855	pie	0.434983	0.187758	0.0636587	-0.313177	0.224188	0.483875	-0.323588	0.156859	0.109239	0.41738	0.206461	0.281702	0.0879791	0.15444	0.848435	7.44854	5.57969	7.54536	10.0964	9.4718	9.42649	6.9557	6.28526	5.21696	3.86384	4.19727	6.86322	7.61873	7.86397	158.756	118.924	160.819	215.191	201.879	200.913	148.252	133.962	111.193	82.3526	89.4591	146.28	162.383	167.61
FBgn0005694	667.706	Aef1	-0.135582	0.111005	0.387279	-0.0911563	0.136296	0.768196	0.296616	0.0962021	0.0102475	0.256011	0.12545	0.274623	0.150577	0.0967482	0.464243	15.1818	17.3847	16.967	15.0767	16.006	15.2171	16.7826	13.9392	14.8731	13.7794	17.8371	18.8247	18.3454	18.4369	620.672	710.733	693.655	616.376	654.366	622.117	686.116	569.87	608.053	563.34	729.228	769.602	750.007	753.75
FBgn0005695	210.539	gcl	-0.219285	0.229692	0.512025	-0.0264444	0.230498	0.963349	0.136409	0.17154	0.603929	-0.040196	0.208236	0.954377	-0.0650563	0.165764	0.904533	7.18273	11.3764	7.34195	6.80106	7.25172	8.56565	9.49921	9.63559	9.43082	4.70901	8.96608	9.20844	7.96886	7.2062	183.87	291.223	187.946	174.099	185.636	219.271	243.169	246.66	241.418	120.545	229.521	235.726	203.994	184.47
FBgn0005696	225.891	DNApol-alpha73	-0.318347	0.195904	0.225025	0.142369	0.170605	0.698807	0.521028	0.15883	0.00570972	0.0623621	0.147209	0.898577	0.16599	0.150234	0.657577	11.744	8.21838	11.0764	9.18277	8.09112	8.03156	10.5497	10.9451	11.7382	11.3242	13.0749	11.1388	11.4109	13.5035	247.551	173.235	233.479	193.564	170.553	169.297	222.377	230.712	247.429	238.703	275.606	234.794	240.53	284.64
FBgn0005771	2627.53	noc	-0.568869	0.187392	0.0106481	0.0100624	0.125418	0.973966	0.552447	0.168331	0.00568903	-0.0102156	0.11978	0.98028	-0.0107809	0.112052	0.985305	90.0005	109.532	90.1044	79.3695	47.7297	69.9259	90.2119	87.6216	96.4995	102.781	109.198	108.185	89.2082	90.7121	2625.3	3195.02	2628.33	2315.2	1392.27	2039.73	2631.47	2555.91	2814.88	2998.11	3185.29	3155.74	2602.19	2646.06
FBgn0005775	1233.61	Con	-0.238893	0.15264	0.246903	-0.120822	0.159664	0.731191	0.098016	0.149723	0.678407	-0.00273106	0.158622	0.996166	-0.13216	0.102452	0.576937	20.7394	22.995	22.481	15.8793	23.2901	18.2875	23.4649	18.2758	20.6699	14.792	23.6793	19.6092	22.2963	18.1761	1258.39	1395.25	1364.06	963.493	1413.15	1109.61	1423.76	1108.91	1254.17	897.524	1436.77	1189.81	1352.85	1102.85
FBgn0005777	979.469	PpD3	-0.261945	0.0976998	0.0274185	0.159727	0.128511	0.536672	0.294024	0.0889515	0.0053194	-0.117772	0.120588	0.712442	0.0302157	0.0873296	0.91891	39.3824	35.19	38.11	32.6958	31.7263	31.9917	37.9262	46.1429	41.5191	37.3457	48.078	39.236	37.5845	38.743	1008.14	900.823	975.573	836.974	812.156	818.951	970.867	1181.2	1062.84	956.006	1230.74	1004.4	962.12	991.776
FBgn0005778	0	PpD5																0	0	0	0	0	0	0	0	0	0	0	0	0	0	0	0	0	0	0	0	0	0	0	0	0	0	0	0
FBgn0005779	0	PpD6																0	0	0	0	0	0	0	0	0	0	0	0	0	0	0	0	0	0	0	0	0	0	0	0	0	0	0	0
FBgn0008635	2534.94	betaCOP	-0.310123	0.123552	0.0414804	-0.213701	0.127035	0.374937	0.17858	0.0862011	0.107447	0.0956193	0.106888	0.742247	-0.124363	0.103083	0.614556	81.9539	99.6592	79.0043	75.8418	66.9586	72.4649	79.6103	66.3038	83.3461	72.7878	70.1232	82.3677	77.9192	77.6314	2678.22	3256.82	2581.83	2478.48	2188.18	2368.12	2601.63	2166.78	2723.72	2378.68	2291.6	2691.74	2546.37	2536.96
FBgn0008636	171.463	hbn	-1.60559	0.225923	2.7428e-11	0.168459	0.192587	0.681946	1.51561	0.209578	2.05351e-11	-0.205956	0.185876	0.66643	-0.0433913	0.158929	0.935981	9.28967	12.455	9.61152	3.0063	3.16229	3.61365	12.4179	11.1276	10.8667	9.69404	15.4179	11.834	8.46453	9.89362	170.416	228.483	176.32	55.1494	58.0112	66.2912	227.801	204.132	199.345	177.834	282.835	217.091	155.279	181.495
FBgn0008646	381.721	E5	0.267083	0.194483	0.321689	0.319206	0.227711	0.483085	-0.120174	0.16423	0.638039	-0.178399	0.215618	0.763503	0.127159	0.136477	0.725877	13.5054	17.4735	13.6031	20.1784	14.5762	20.868	18.0792	20.5268	24.7538	23.3738	10.1839	17.1709	14.9067	17.6364	292.398	378.308	294.513	436.87	315.581	451.8	391.42	444.413	535.928	506.051	220.485	371.757	322.736	381.834
FBgn0008651	229.911	lbl	0.0664509	0.236554	0.865863	0.00995948	0.23399	0.98529	0.000697803	0.191641	0.998482	0.0577392	0.215968	0.936901	0.0560335	0.149952	0.91003	6.27926	9.26489	8.33956	10.8922	6.50635	8.3785	10.4293	7.32933	10.1975	4.47624	7.71407	8.18686	8.08391	8.89167	175.797	259.385	233.479	304.944	182.155	234.569	291.983	205.196	285.494	125.319	215.967	229.204	226.321	248.936
FBgn0010014	696.415	CanB	0.083573	0.168785	0.755758	0.222555	0.161459	0.490393	-0.0412041	0.164512	0.882654	-0.170048	0.16096	0.68622	0.0378203	0.108394	0.91891	51.3637	49.0878	51.5549	42.429	65.0596	58.566	48.5364	63.1651	54.8993	55.0769	77.6572	48.9162	58.9255	49.1545	646.683	618.028	649.09	534.193	819.118	737.362	611.086	795.266	691.197	693.433	977.725	615.868	741.888	618.868
FBgn0010015	12.9612	CanA1	-1.35384	0.409531	0.00472442	-0.619326	0.307549	0.270459	0.291562	0.371061	0.609171	-0.0645839	0.275271	0.943699	-0.387942	0.168399	0.171845	0.860734	0.65899	0.86772	0.242137	0.148454	0.26099	0.318082	0.578164	0.41657	0.381786	0.115622	0.506672	0.194789	0.253802	26.9078	20.6009	27.1262	7.56953	4.64089	8.15891	9.9437	18.0742	13.0226	11.9352	3.61451	15.8393	6.08937	7.93421
FBgn0010019	35.2031	Cyp4g1	-0.00199668	0.455624	0.99801	0.609109	0.290789	0.249036	1.11047	0.348874	0.00775706	0.446705	0.227886	0.301686	0.531942	0.140208	0.00490963	0.115721	0.322174	0.333316	0.279035	0.199589	0.307027	0.272138	2.97208	0.215406	1.38589	0.660654	1.20211	11.5229	1.40755	2.69078	7.49125	7.75033	6.48817	4.64089	7.13905	6.32781	69.1074	5.00868	32.2249	15.3617	27.9517	267.932	32.7286
FBgn0010038	7.57132	GstD2	1.52255	0.45589	0.00425782	0.186442	0.233448		-0.828718	0.371036	0.0779914	0.108163	0.227152	0.884954	0.154472	0.109326	0.526592	0.119768	0.12504	0.517457	1.87715	1.23941	4.90263	0.362127	1.56166	0.668816	0.318744	0	0.995315	0.406561	1.05947	0.896925	0.936407	3.87517	14.0577	9.28179	36.7151	2.71192	11.6951	5.00868	2.38703	0	7.45377	3.04468	7.93421
FBgn0010039	570.387	GstD3	1.38466	0.139596	1.84269e-21	0.25502	0.226621	0.584918	-1.2301	0.147762	6.5415e-15	-0.128042	0.220305	0.846742	0.106322	0.147767	0.798227	56.3282	42.5679	52.9499	147.188	130.789	139.353	42.5187	81.8559	69.0961	39.6726	79.6624	49.6997	48.8026	68.6698	428.73	323.997	403.017	1120.29	995.472	1060.66	323.622	623.029	525.911	301.96	606.334	378.279	371.451	522.666
FBgn0010040	18.0554	GstD4	2.18979	0.379958	1.1679e-07	-0.265271	0.281156		-1.70877	0.331151	3.76804e-06	0.40357	0.255229	0.467435	0.0945962	0.147238	0.824429	0.727528	1.01274	1.44067	6.13992	10.8226	6.75586	0.48883	0.574927	0.812543	0	0.977286	0.755753	1.92084	1.74301	5.38155	7.49125	10.6567	45.4172	80.0554	49.9733	3.61589	4.25276	6.01041	0	7.22902	5.59033	14.2085	12.8931
FBgn0010041	88.978	GstD5	1.97012	0.450394	0.00010046	-0.105267	0.179652		-0.666124	0.314444	0.0983383	0.71724	0.218675	0.0323742	0.184086	0.0949874	0.299262	0.104654	0	0.904318	64.6014	37.2285	30.3447	0.31643	0.124054	0.350651	0	0	0.108714	1.77629	9.48917	0.896925	0	7.75033	553.657	319.061	260.065	2.71192	1.06319	3.00521	0	0	0.931722	15.2234	81.3256
FBgn0010042	5.94558	GstD6	2.63424	0.454493	9.75555e-08				-1.85478	0.370904	7.87278e-06	0.0931249	0.0859076		0.0407291	0.042856		0	0	0	2.30997	4.95685	2.69121	0	0	0	0	0	0	0.127528	0.37387	0	0	0	18.3831	39.4476	21.4171	0	0	0	0	0	0	1.01489	2.97533
FBgn0010043	0.893638	GstD7	0.213684	0.303626		-0.0901166	0.0933488		-0.0972375	0.259881		0.0937781	0.0861957		0.0214447	0.0507797		0.232565	0	0	0	0.601672	0.264442	0	0	0	0	0	0	0.39473	0.12858	1.79385	0	0	0	4.64089	2.03973	0	0	0	0	0	0	3.04468	0.991776
FBgn0010044	0.226665	GstD8	0.141164	0.192009					-0.0665536	0.173833		0.0588776	0.0693196		0.0174019	0.0281764		0	0	0	0.131172	0.140738	0	0	0	0	0	0	0.11302	0	0	0	0	0	1.08136	1.16022	0	0	0	0	0	0	0.931722	0	0
FBgn0010051	1083.9	Itp-r83A	-0.387337	0.10759	0.00183547	-0.348991	0.159111	0.224307	-0.161823	0.105813	0.261475	-0.157948	0.1554	0.699138	-0.526559	0.0859964	1.23431e-07	13.1724	12.0643	13.1617	9.33577	11.0843	9.66597	12.7956	8.34169	9.3611	10.5871	8.25569	8.48585	9.11819	8.53412	1388.44	1271.64	1387.31	984.039	1168.34	1018.84	1348.73	879.258	986.709	1115.94	870.194	894.453	961.105	899.541
FBgn0010052	0.37043	Jhe	0.187909	0.218535		0.0571945	0.0945115		-0.152785	0.162468		-0.0471404	0.078854					0	0	0	0.0504458	0	0.0951538	0	0.0495981	0.0467312	0	0	0	0	0	0	0	0	1.08136	0	2.03973	0	1.06319	1.00174	0	0	0	0	0
FBgn0010053	105.627	Jheh1	0.0422097	0.259651	0.924866	-0.0478513	0.280221	0.944561	-0.219176	0.246789	0.555316	-0.0842899	0.265715	0.923386	-0.149859	0.163156	0.730284	7.33566	6.79389	7.41224	5.06396	9.48909	8.34114	5.00837	10.4486	5.55001	10.3124	3.03963	5.59228	5.75679	7.39185	111.219	103.005	112.38	76.7767	143.868	126.463	75.9337	158.415	84.1457	156.351	46.085	84.7867	87.2809	112.071
FBgn0010078	13915.6	RpL23	0.0358533	0.0936159	0.813279	0.79205	0.214244	0.0222878	0.113256	0.0984034	0.423768	-0.63605	0.207832	0.0539116	0.143812	0.0727298	0.284206	1871.4	1862	1831.44	2134.01	1783.58	1948.83	1951.66	4922.85	4430.88	3119.8	3179.08	2048.13	1933.65	2212.61	10348.7	10296.7	10127.7	11800.9	9863.06	10776.9	10792.5	27223	24502.4	17252.3	17580.1	11326	10692.9	12235.5
FBgn0010097	9.12119	gammaTub37C	-1.03846	0.442193	0.0593732	-0.388428	0.267055		0.421457	0.370892	0.430349	0.139817	0.223928	0.831542	-0.236887	0.166613	0.520222	0.809978	0.958383	1.34148	0.130205	0.488951	0.3684	0.707497	0.640084	0.482468	0	0	0.673121	0.549907	0.53738	13.4539	15.9189	22.2822	2.16272	8.12156	6.11918	11.7517	10.6319	8.01388	0	0	11.1807	9.13405	8.92598
FBgn0010100	3624.67	Acon	-0.46551	0.083482	3.26205e-07	-0.382858	0.132579	0.0848958	0.215756	0.0965425	0.0777756	0.152843	0.13282	0.651633	-0.23639	0.0861463	0.07926	145.307	134.046	137.274	97.5842	109.318	102.568	130.431	89.7317	99.6061	103.445	102.41	110.538	128.451	112.149	4600.33	4243.8	4346	3089.45	3460.95	3247.25	4129.35	2840.84	3153.46	3275.01	3242.22	3499.55	4066.68	3550.56
FBgn0010105	373.981	comm	-0.510075	0.193586	0.0306939	0.0394446	0.143959	0.907515	0.683399	0.163256	0.000250409	0.145652	0.127032	0.65341	0.155642	0.131875	0.625839	13.389	17.473	14.1954	12.7439	8.65974	10.5368	16.6903	15.0774	15.4258	16.1755	13.9861	18.5934	15.5886	17.1426	340.832	444.793	361.359	324.408	220.442	268.224	424.867	383.812	392.68	411.763	356.029	473.315	396.824	436.381
FBgn0010109	333.317	dpn	-1.61147	0.190981	1.13476e-15	0.0872243	0.155246	0.81141	1.32428	0.206189	3.85476e-09	-0.292657	0.171911	0.414145	-0.19319	0.148153	0.572285	20.2935	17.1297	19.541	5.72619	4.97089	7.41347	22.9334	17.0946	18.7588	23.3843	19.1836	20.1389	14.6081	13.4637	421.555	355.835	405.924	118.95	103.26	153.999	476.394	355.105	389.675	485.761	398.5	418.343	303.453	279.681
FBgn0010113	23735.3	hdc	-0.0015839	0.205878	0.997343	-0.316168	0.181698	0.357649	-0.0540132	0.186337	0.863926	0.267161	0.175055	0.494964	-0.0525467	0.122583	0.893562	172.948	140.676	189.497	120.136	225.915	170.885	178.154	105.811	100.203	132.03	142.178	150.715	187.916	145.115	26579.5	21619.8	29122.8	18463.2	34719.7	26262.5	27379.5	16261.5	15399.7	20291	21850.6	23162.6	28879.8	22302.1
FBgn0010114	643.763	hig	0.288247	0.154347	0.150951	-0.250434	0.143682	0.357071	-0.673164	0.167239	0.000467134	-0.127119	0.15688	0.769788	-0.35043	0.133367	0.0980875	16.6606	14.0677	15.5845	15.854	21.9977	20.6748	15.7894	12.2199	11.9441	12.7727	11.5104	9.52832	13.7084	11.601	736.376	621.774	688.811	700.722	972.267	913.798	697.867	540.101	527.914	564.533	508.742	421.138	605.892	512.748
FBgn0010173	3017.67	RpA-70	1.37972	0.143917	4.45544e-20	-0.101994	0.143146	0.750333	-0.941506	0.127101	5.83957e-12	0.529192	0.133295	0.00446872	0.373025	0.133563	0.0716677	107.962	77.9372	105.583	289.515	263.544	246.503	99.7221	86.1465	79.2356	97.857	87.9443	112.621	130.595	154.301	2351.74	1697.71	2299.91	6306.5	5740.78	5369.58	2172.25	1876.53	1725.99	2131.62	1915.69	2453.22	2844.75	3361.13
FBgn0010194	1286.32	Wnt5	-0.645708	0.159744	0.000377087	-0.0655163	0.163013	0.86643	0.576774	0.109465	2.25056e-06	0.00423034	0.140162	0.992651	-0.0683298	0.121631	0.851395	30.3129	42.1887	32.8129	25.5374	20.5285	22.1383	38.0064	25.5505	31.7959	34.8455	36.9083	33.6551	34.126	32.305	1238.65	1723.92	1340.81	1043.51	838.841	904.619	1553.03	1044.05	1299.25	1423.86	1508.15	1375.22	1394.46	1320.05
FBgn0010197	63.5881	Gyc32E	0.757537	0.228624	0.00461231	-0.154102	0.235813	0.774964	-0.523588	0.21569	0.0519755	0.34909	0.222283	0.472391	0.150104	0.175571	0.754765	1.3718	1.36058	1.43233	2.34301	2.6026	2.57372	1.22128	1.49059	1.04694	1.09525	1.24385	1.71003	1.78506	1.41575	53.8155	53.3752	56.1899	91.9157	102.1	100.967	47.9106	58.4755	41.0711	42.9666	48.7959	67.084	70.0277	55.5395
FBgn0010198	13755.3	RpS15Aa	0.0132178	0.0860764	0.929402	0.605871	0.194384	0.0583071	0.0188644	0.0796643	0.889309	-0.557541	0.188074	0.0644324	0.0300295	0.0694464	0.893251	1224.03	1129.35	1129.58	1275.99	1130.78	1207.35	1179.96	2578.76	2172.91	1657.78	1737.93	1228.47	1146.56	1194.89	11789.2	10877.3	10879.5	12289.7	10891	11628.5	11364.7	24837.2	20928.2	15966.9	16738.8	11831.9	11043.1	11508.6
FBgn0010213	944.44	Sod2	-0.120322	0.0958758	0.373406	0.148367	0.109124	0.495212	0.226877	0.0972247	0.0637653	-0.0325831	0.105912	0.925598	0.101195	0.087556	0.637	89.5552	87.439	84.5693	86.3556	79.9934	80.8536	89.5606	107.491	98.6659	90.7021	98.7757	89.7906	99.08	93.95	927.421	905.505	875.787	894.286	828.399	837.308	927.476	1113.16	1021.77	939.297	1022.91	929.858	1026.06	972.932
FBgn0010215	3861.58	alpha-Cat	-0.427135	0.100578	0.000169032	0.476099	0.166568	0.08832	0.283673	0.105217	0.0279837	-0.589041	0.163565	0.0145653	-0.131916	0.0999639	0.566942	94.3888	97.1487	108.977	79.3	79.5719	70.1176	100.974	175.21	146.133	131.505	163.494	101.796	86.3213	84.6337	3358.09	3456.28	3877.1	2821.27	2830.94	2494.59	3592.39	6233.48	5199	4678.58	5816.65	3621.6	3071.07	3011.03
FBgn0010217	13842.2	ATPsynbeta	-0.313232	0.080344	0.000641352	0.110323	0.0996305	0.590321	0.21275	0.0651308	0.00597505	-0.199417	0.0881865	0.199111	-0.0984827	0.0714099	0.544165	614.078	540.29	589.618	475.518	496.852	468.501	585.075	694.413	635.757	592.936	638.303	533.53	548.263	547.386	14949.1	13152.8	14353.6	11576	12095.3	11405.1	14243	16904.7	15476.8	14434.4	15538.8	12988.2	13346.9	13325.5
FBgn0010220	335.481	Dbp45A	0.229864	0.125008	0.158288	0.128913	0.167977	0.725926	-0.218952	0.124907	0.186366	-0.110049	0.163497	0.817574	0.00683786	0.11643	0.990766	18.6347	17.8063	18.0809	22.8474	21.2452	21.8473	19.1525	16.7228	18.637	25.9876	19.7286	19.467	17.3332	18.1607	317.512	303.396	308.076	389.29	361.99	372.25	326.334	284.935	317.55	442.794	336.15	331.693	295.334	309.434
FBgn0010222	383.034	Nmdmc	0.238162	0.122538	0.131586	0.289331	0.21616	0.50559	-0.25922	0.12152	0.0955624	-0.293533	0.20859	0.548161	-0.0221186	0.117667	0.959476	22.6153	22.0973	20.544	26.6365	26.4037	26.3744	19.4617	39.7988	33.6125	20.5254	24.3032	22.83	19.9469	21.5444	349.801	341.788	317.764	411.999	408.399	407.946	301.023	615.587	519.9	317.475	375.909	353.123	308.528	333.237
FBgn0010223	18.8417	Galphaf	1.73386	0.405834	0.000153097	-0.04007	0.284374		-1.29218	0.337648	0.000956649	0.227505	0.261079	0.748946	0.120365	0.150066	0.771427	0.770715	0.25145	0.468263	1.80032	3.92554	2.46475	0.53403	0.628089	0.322791	0	0.776474	0.450346	0.708568	1.06527	14.3508	4.68203	8.71912	33.5222	73.0941	45.8939	9.9437	11.6951	6.01041	0	14.458	8.3855	13.1936	19.8355
FBgn0010225	1159.85	Gel	0.0357833	0.150604	0.886393	-0.0397409	0.127065	0.897652	-0.240752	0.141688	0.202969	-0.153334	0.124116	0.619946	-0.201817	0.0867997	0.166124	35.0232	32.7861	36.0013	31.3941	44.7656	33.4283	32.0442	38.9845	34.6081	34.2344	28.4116	28.808	29.2287	31.7014	1206.36	1129.31	1240.05	1081.36	1541.94	1151.43	1103.75	1342.81	1192.06	1179.19	978.629	992.284	1006.78	1091.95
FBgn0010226	3074.68	GstS1	-0.540819	0.0689062	1.27032e-13	0.0220254	0.113131	0.935193	0.301903	0.0706062	0.000176592	-0.241982	0.108654	0.210804	-0.233193	0.0627474	0.00625087	148.306	143.781	144.371	101.048	104.969	101.848	157.261	149.552	155.408	121.453	155.916	123.272	124.089	123.227	3442.4	3337.35	3351.05	2345.47	2436.47	2364.04	3650.24	3471.32	3607.25	2819.09	3619.03	2861.32	2880.27	2860.28
FBgn0010228	4636.05	HmgZ	-0.340905	0.11121	0.00979251	0.597325	0.186167	0.0509599	0.753394	0.073781	4.34034e-22	-0.214335	0.175123	0.625284	0.383738	0.0948635	0.00215185	235.284	198.836	250.821	181.248	194.111	178.668	258.897	479.125	362.246	288.437	423.452	306.64	309.641	298.588	3850.5	3254.01	4104.77	2966.17	3176.69	2923.95	4236.92	7841.03	5928.27	4720.36	6929.92	5018.25	5067.37	4886.48
FBgn0010235	2036.04	Klc	0.00262766	0.0811644	0.986538	-0.0256132	0.090274	0.907224	-0.00905476	0.077969	0.947124	0.0293476	0.0847761	0.914123	-0.00731807	0.0777703	0.985896	93.6993	101.335	94.9534	101.778	100.224	96.7643	96.3234	97.3427	98.0396	87.8618	95.3002	100.209	93.258	95.841	1974.13	2135.01	2000.55	2144.34	2111.61	2038.71	2029.42	2050.89	2065.58	1851.14	2007.86	2111.28	1964.84	2019.26
FBgn0010238	4806.19	Lac	0.0088785	0.179929	0.9799	0.182969	0.176702	0.616838	0.0486838	0.109802	0.787568	-0.121772	0.144477	0.758813	0.0483513	0.134497	0.915184	175.167	261.843	175.417	240.879	185.29	207.707	195.2	201.065	224.462	287.727	264.467	220.846	211.217	207.578	3853.19	5759.84	3858.7	5298.67	4075.86	4568.99	4293.87	4422.87	4937.55	6329.22	5817.56	4858	4646.19	4566.14
FBgn0010240	407.028	Lcch3	0.139608	0.139314	0.48971	0.162486	0.159851	0.625331	-0.181221	0.131568	0.319681	-0.19202	0.153363	0.611493	-0.0408055	0.113092	0.914878	18.7091	20.9313	19.1603	20.05	24.8586	21.9038	18.8561	25.627	24.0941	17.888	24.2476	17.9953	19.7585	19.4106	363.255	406.401	372.016	389.29	482.653	425.283	366.109	497.573	467.81	347.313	470.79	349.396	383.63	376.875
FBgn0010241	2.18732	Mdr50	1.04177	0.43557	0.0537859	-0.0909558	0.0937431		-0.685598	0.360038	0.145668	0.184384	0.121344		0.0503792	0.0658342		0	0.0431294	0	0.224126	0.160314	0.14092	0	0	0	0	0	0.0214568	0.0467444	0.0685194	0	1.87281	0	9.73225	6.96134	6.11918	0	0	0	0	0	0.931722	2.02979	2.97533
FBgn0010246	538.79	Myo61F	0.696909	0.125529	3.724e-07	-0.118626	0.130229	0.665438	-0.720775	0.136696	2.21135e-06	0.0917857	0.138035	0.819236	-0.0334011	0.121039	0.93504	12.5585	11.2549	12.1963	22.1353	20.3855	18.0963	11.1563	10.0649	10.8733	12.5113	10.5026	10.4597	11.2676	13.4688	506.763	454.157	492.146	893.205	822.598	730.223	450.179	406.139	438.76	504.857	423.801	422.07	454.673	543.493
FBgn0010247	1591.9	Parp	-0.226964	0.195821	0.416336	0.793739	0.242901	0.0469714	-0.133201	0.146149	0.543501	-1.07187	0.226702	0.000265452	-0.296913	0.150182	0.284257	40	29.1971	48.8192	31.3328	40.6338	30.9	44.1578	111.639	72.0277	54.2043	108.005	35.2134	28.7676	27.0191	1270.05	927.043	1550.07	994.853	1290.17	981.109	1402.06	3544.68	2286.96	1721.05	3429.27	1118.07	913.405	857.886
FBgn0010258	32.1401	Rbp4	0.749475	0.325342	0.0653839	-0.190243	0.26257	0.745332	0.141606	0.268812	0.747817	0.454079	0.240286	0.331401	0.551389	0.182719	0.0428038	1.45065	1.81741	1.62956	2.30862	3.67794	3.29898	1.69598	1.78835	1.29614	0	0	3.91802	3.02027	3.20812	22.4231	28.0922	25.1886	35.6849	56.8509	50.9932	26.2152	27.6429	20.0347	0	0	60.5619	46.6851	49.5888
FBgn0010263	184.568	Rbp9	1.01907	0.180683	2.31525e-07	-0.365331	0.17347	0.247245	-1.49707	0.176252	1.73513e-15	-0.107408	0.173459	0.833746	-0.418508	0.14978	0.07158	1.86647	2.09677	2.19286	4.06629	5.2947	3.87227	1.3421	1.50085	1.64572	1.65578	1.63849	1.28125	1.51913	1.47245	153.374	172.299	180.195	334.141	435.084	318.198	110.285	123.33	135.234	136.061	134.641	105.285	124.832	120.997
FBgn0010265	13418.1	RpS13	0.146273	0.0898618	0.223992	-0.0490208	0.10359	0.84222	-0.114208	0.0858178	0.340447	0.0896296	0.0997039	0.741103	0.028459	0.0867977	0.922577	1528	1441.11	1320.48	1708.52	1583.3	1594.9	1513.89	1404.4	1443.25	1264.65	1282.79	1352.53	1486.22	1556.49	14015.4	13218.3	12111.8	15671.1	14522.5	14628.9	13885.9	12881.6	13237.9	11599.8	11766.1	12405.9	13632.1	14276.6
FBgn0010269	530.612	Dsor1	-0.329228	0.11254	0.0145156	-0.052013	0.11135	0.844679	0.364233	0.108649	0.00460479	0.0982589	0.105569	0.731288	0.0337939	0.101998	0.922069	28.5376	31.4264	30.9826	24.685	24.3361	25.1148	29.9439	28.7883	27.9429	30.1714	29.2432	32.6397	31.3511	29.5563	523.804	576.827	568.68	453.091	446.686	460.978	549.616	528.405	512.888	553.791	536.755	599.097	575.445	542.501
FBgn0010278	2900.42	Ssrp	0.770318	0.105575	7.33588e-12	-0.150319	0.14977	0.630428	-0.717414	0.102622	1.00821e-10	0.203627	0.146192	0.552171	0.0446149	0.0883292	0.870045	105.933	92.9508	100.938	195.02	169.916	164.751	94.0429	74.777	82.7911	113.62	81.8896	97.4033	101.337	112.134	2709.61	2377.54	2581.83	4988.32	4346.2	4214.08	2405.47	1912.68	2117.67	2906.21	2094.61	2491.42	2592.04	2868.22
FBgn0010280	2920.62	Taf4	-0.168716	0.0972065	0.188776	-0.0811044	0.128479	0.784025	0.202738	0.0871368	0.0646123	0.123362	0.121293	0.699138	0.0321268	0.0809143	0.903199	54.1865	49.7665	57.065	46.6334	53.0235	47.4606	56.1061	45.2263	48.2724	58.0866	45.4072	55.345	57.0035	52.9559	3049.55	2800.79	3211.54	2624.46	2984.09	2671.02	3157.58	2545.28	2716.71	3269.04	2555.46	3114.75	3208.08	2980.29
FBgn0010282	808.49	TfIIFalpha	-0.113771	0.117133	0.504537	-0.196885	0.137425	0.471016	0.0522443	0.102252	0.756109	0.147296	0.128271	0.652081	-0.0586476	0.0999235	0.842481	46.6311	45.0846	39.7844	44.2978	41.778	38.787	39.6827	31.4552	36.7297	43.1579	38.7993	41.2307	44.1414	40.8787	922.039	891.459	786.659	875.903	826.079	766.938	784.649	621.966	726.258	853.364	767.18	815.257	872.809	808.297
FBgn0010287	144.148	Trf	0.197497	0.172965	0.424852	-0.105514	0.249293	0.860288	-0.132261	0.172938	0.619354	0.158486	0.23869	0.819497	0.0505731	0.148707	0.919901	14.2194	14.2851	13.8132	16.6042	15.6172	17.8971	14.7818	16.6432	16.4802	9.87718	6.66727	16.7219	13.8633	13.7453	142.611	143.27	138.537	166.53	156.63	179.496	148.252	166.921	165.286	99.0618	66.8685	167.71	139.041	137.857
FBgn0010288	2121.72	Uch	-0.100927	0.0841928	0.397466	0.107297	0.139596	0.725526	0.0165776	0.0747667	0.896063	-0.176699	0.133432	0.580391	-0.082492	0.0758003	0.663728	178.245	176.192	162.596	169.437	164.869	161.222	159.57	219.128	211.469	157.668	185.279	162.559	161.6	164.421	2175.04	2149.99	1984.08	2067.56	2011.83	1967.32	1947.16	2673.92	2580.47	1923.95	2260.88	1983.64	1971.94	2006.36
FBgn0010292	487.074	bys	0.286803	0.138787	0.104799	-0.0842633	0.158555	0.821756	-0.179831	0.111173	0.230369	0.195905	0.14247	0.560646	0.0958851	0.117519	0.767501	32.1988	25.7562	31.7762	39.5181	35.1336	38.3901	30.0588	27.7332	32.404	21.8084	28.472	31.7034	31.5191	33.8108	498.691	398.909	492.146	612.051	544.145	594.581	465.546	429.529	501.869	337.765	440.97	491.017	488.164	523.658
FBgn0010294	1.2503	ng2	-0.296441	0.266334	0.437533	-0.159811	0.134073					-0.0468581	0.0786268		-0.0601542	0.0518703	0.63526	0	0	2.78252	0	0	0	0	0	0.359642	0	0	0	0	0	0	0	15.5007	0	0	0	0	0	2.00347	0	0	0	0	0
FBgn0010295	9.08768	ng3	-0.129462	0.209759	0.692347	-0.0313103	0.10996	0.906469	-0.209843	0.186972		-0.0649224	0.0918166	0.80469	-0.0276099	0.0354788	0.778695	0	0	10.3905	0	0	1.34625	0	0	9.25624	0	0	0	0	0	0	0	62.9714	0	0	8.15891	0	0	56.0972	0	0	0	0	0
FBgn0010296	0	ng4																0	0	0	0	0	0	0	0	0	0	0	0	0	0	0	0	0	0	0	0	0	0	0	0	0	0	0	0
FBgn0010300	15031.9	brat	-0.429038	0.129783	0.00472442	0.00942277	0.163127	0.981782	0.373475	0.1334	0.0217014	-0.0465412	0.162865	0.932645	-0.0473771	0.107398	0.890505	112.547	131.963	121.647	78.0976	105.126	94.7767	120.977	105.819	102.336	117.372	168.164	123.891	129.272	100.961	14684.5	17217.7	15871.7	10189.7	13716.2	12365.8	15784.3	13806.6	13352.1	15314	21941	16164.4	16866.5	13172.8
FBgn0010303	1140.15	hep	0.0192574	0.0808316	0.886085	0.00734642	0.166659	0.98529	-0.0678166	0.0822058	0.587733	-0.0428986	0.161839	0.937506	-0.0481391	0.0766083	0.829761	17.9355	17.7652	18.0129	18.6223	18.6813	18.673	17.7486	14.7212	16.3032	24.5816	16.6588	17.5	17.3176	17.2046	1137.3	1126.5	1142.2	1180.85	1184.59	1184.06	1125.45	933.481	1033.79	1558.73	1056.34	1109.68	1098.12	1090.95
FBgn0010309	480.106	pigeon	-0.234971	0.11899	0.124253	-0.0765891	0.162441	0.84285	0.0731697	0.110948	0.676237	-0.0650191	0.155731	0.901038	-0.151275	0.102914	0.498835	15.3196	15.9664	14.2402	13.8603	13.1657	12.6523	16.6624	15.2214	14.6949	10.2102	14.8762	13.4488	13.5752	13.7033	521.114	543.116	484.396	471.474	447.846	430.383	566.791	517.774	499.866	347.313	506.032	457.475	461.777	466.135
FBgn0010313	2140.33	corto	-0.404197	0.102191	0.000520092	-0.138843	0.0937802	0.451687	0.317956	0.0915816	0.00313731	0.0643137	0.0828816	0.779723	-0.0827173	0.0836863	0.704983	23.2591	24.8557	26.6143	20.9145	18.6346	18.2946	22.8317	22.1664	21.9521	23.4487	22.5085	24.4562	23.482	22.581	2205.54	2356.94	2523.7	1983.22	1767.02	1734.79	2165.02	2101.93	2081.61	2223.52	2134.37	2319.06	2226.68	2141.24
FBgn0010314	850.484	Cks30A	-0.141065	0.216127	0.672869	-0.0171179	0.202725	0.973154	0.0505075	0.114175	0.788162	-0.0637304	0.157212	0.903051	-0.0737195	0.16083	0.8837	86.6834	48.5702	90.483	66.9924	74.8523	67.2785	83.0387	79.8576	55.0403	84.9552	68.4904	64.8078	68.5117	77.8836	1014.42	568.399	1058.89	783.987	875.969	787.335	971.771	934.544	644.116	994.199	801.518	758.422	801.767	911.442
FBgn0010315	596.241	CycD	0.0174249	0.131263	0.938666	-0.0078553	0.147199	0.982984	0.180488	0.116591	0.254913	0.206749	0.13788	0.507062	0.177797	0.119186	0.490988	22.5777	20.4661	25.7028	23.2021	23.0399	25.2648	25.6446	24.9363	23.4148	21.1736	18.847	29.2239	25.4256	24.6087	565.063	512.215	643.277	580.691	576.631	632.316	641.821	624.093	586.015	529.921	471.694	731.402	636.339	615.893
FBgn0010316	1186.93	dap	-1.26506	0.180328	5.15397e-11	0.046111	0.1668	0.907515	1.19273	0.132733	2.87097e-17	-0.117101	0.141513	0.763503	-0.0711787	0.137035	0.865176	56.151	40.4119	61.1004	21.7838	18.7429	24.3774	59.4638	61.8644	43.6193	48.9648	58.3559	55.0808	48.989	44.8378	1449.43	1043.16	1577.19	562.308	483.813	629.256	1534.95	1596.91	1125.95	1263.93	1506.35	1421.81	1264.56	1157.4
FBgn0010317	16.5122	CycJ	-0.386133	0.390234	0.49628	0.0691818	0.295239	0.921641	-0.416757	0.36485	0.42755	-0.679961	0.280617	0.158542	-0.351611	0.16741	0.236991	1.42749	1.30404	1.1564	1.14735	0.92327	0.743945	1.61855	1.41009	1.39501	0.791469	1.73777	0.741435	0.538414	0.394612	21.5262	19.6645	17.4382	17.3018	13.9227	11.2185	24.4073	21.2638	21.0364	11.9352	26.2052	11.1807	8.11915	5.95066
FBgn0010323	25.4757	Gsc	-0.152936	0.397272	0.812287	0.536	0.301584	0.343227	0.281693	0.345631	0.59262	-0.382852	0.278885	0.561392	0.0720499	0.174569	0.898164	0.782477	0.532775	0.88192	0.697281	0.440078	0.812361	1.20008	0.967854	0.683932	1.72028	2.26215	0.56545	1.11637	0.865225	20.6293	14.0461	23.251	18.3831	11.6022	21.4171	31.6391	25.5166	18.0312	45.3536	59.6394	14.9075	29.4319	22.8108
FBgn0010328	4900.06	woc	-0.734213	0.0829929	3.56577e-17	-0.293707	0.159477	0.324366	0.523591	0.0828539	7.14773e-09	0.106689	0.155114	0.810897	-0.202312	0.0737667	0.0794084	96.7534	88.3296	92.824	53.6294	58.2768	59.1356	100.774	59.6895	68.7059	74.3036	68.6768	79.2489	84.3439	77.1723	6250.67	5706.46	5996.82	3464.68	3764.92	3820.41	6510.41	3856.19	4438.69	4800.32	4436.81	5119.81	5448.97	4985.66
FBgn0010329	170.917	Tbh	0.0608035	0.288191	0.900334	-0.33061	0.260219	0.525541	-0.154843	0.24857	0.697192	0.246879	0.244117	0.701527	-0.0664481	0.179373	0.910917	5.81822	3.08462	5.37611	3.42511	6.52662	5.45278	5.56616	3.85248	3.35058	2.02627	2.88505	3.16362	5.63195	4.47329	229.613	121.733	212.165	135.17	257.57	215.191	219.665	152.036	132.229	79.9656	113.857	124.851	222.262	176.536
FBgn0010333	1920.43	Rac1	-0.187227	0.108326	0.191163	-0.0608113	0.110595	0.815449	0.190716	0.0936752	0.114932	0.0742152	0.0977963	0.784599	0.00268791	0.0886342	0.99404	106.514	99.9149	117.784	94.243	106.471	91.5969	102.443	114.482	102.806	92.7408	105.2	110.849	111.1	103.776	1961.58	1840.04	2169.12	1735.59	1960.78	1686.85	1886.59	2108.31	1893.28	1707.92	1937.38	2041.4	2046.03	1911.15
FBgn0010339	792.848	128up	-0.0253055	0.127021	0.905924	0.114102	0.141581	0.712546	0.111051	0.112557	0.505752	-0.0208459	0.133457	0.964546	0.0795504	0.0990467	0.771304	59.3929	59.2624	51.9913	62.5841	51.6257	58.1051	49.8717	67.7656	69.7967	58.5793	63.5044	59.8763	58.2796	63.6611	790.191	788.455	691.717	832.648	686.852	773.057	663.516	901.585	928.608	779.366	844.892	796.622	775.379	846.977
FBgn0010340	160.416	140up	0.156912	0.169972	0.529225	0.156639	0.16783	0.657166	-0.0136604	0.167582	0.961914	-0.0107093	0.163283	0.983508	0.118467	0.144509	0.76652	11.648	11.8548	12.1857	12.8067	13.9302	14.3275	11.9611	13.8072	12.191	14.8174	14.2445	11.7955	14.0919	13.7709	142.611	145.143	149.194	156.797	170.553	175.417	146.444	169.047	149.259	181.414	174.4	144.417	172.532	168.602
FBgn0010341	2733.74	Cdc42	-0.183879	0.0690551	0.0286747	-0.103659	0.109165	0.650844	0.169273	0.0718707	0.0609056	0.0996172	0.104644	0.721679	-0.0147677	0.0658592	0.949193	133.176	136.83	136.124	124.501	122.8	120.066	126.334	119.5	118.405	118.443	145.934	134.563	137.145	131.355	2823.52	2900.99	2886.03	2639.6	2603.54	2545.58	2678.47	2533.58	2510.35	2511.16	3094.02	2852.93	2907.67	2784.91
FBgn0010342	2230.47	Map60	-0.625118	0.0870307	1.62058e-11	0.074095	0.0889164	0.699398	0.499043	0.0917978	9.6647e-07	-0.184436	0.0901912	0.273659	-0.119137	0.0782879	0.481813	132.204	125.172	131.281	91.7889	83.4377	82.8217	127.723	140.798	141.699	138.131	134.754	124.646	111.371	121.374	2446.81	2316.67	2429.73	1698.82	1544.26	1532.86	2363.89	2605.88	2622.54	2556.51	2494.01	2306.94	2061.25	2246.37
FBgn0010348	8603.61	Arf79F	-0.207477	0.0786164	0.0303967	0.432322	0.190199	0.203795	0.311226	0.0703901	9.86759e-05	-0.324172	0.183464	0.385537	0.099598	0.0730691	0.551193	296.2	291.612	324.132	279.246	269.575	262.301	295.226	569.76	481.383	318.507	463.651	340.674	319.557	322.587	7379.9	7265.58	8075.84	6957.48	6716.53	6535.29	7355.63	14195.7	11993.8	7935.69	11552	8487.99	7961.85	8037.35
FBgn0010350	837.137	CdsA	0.142461	0.162575	0.55287	0.0546298	0.130193	0.861448	-0.0900432	0.150207	0.709772	0.00530471	0.124177	0.989797	0.0455445	0.118404	0.906776	32.1448	26.0317	31.4085	27.8677	40.0992	34.0987	32.7709	34.7485	30.1057	27.2608	30.5858	27.2315	33.5132	32.4145	855.667	692.941	836.067	741.814	1067.41	907.679	872.334	924.975	801.388	725.658	814.169	724.88	892.092	862.845
FBgn0010352	2316.77	Nc73EF	0.234887	0.113161	0.102845	-0.372347	0.127435	0.0799888	-0.389981	0.0929342	0.000240604	0.231435	0.114614	0.28223	-0.148859	0.0889512	0.409888	47.018	40.4565	48.3661	49.6179	58.264	56.9082	41.13	31.2929	32.2615	33.8359	34.3614	39.6724	41.22	41.1369	2560.72	2203.37	2634.14	2702.32	3173.21	3099.37	2240.05	1704.29	1757.04	1842.79	1871.41	2160.66	2244.95	2240.42
FBgn0010355	2078.67	Taf1	-0.346698	0.0808948	0.000145031	-0.262634	0.169066	0.425437	0.251581	0.0850815	0.0143135	0.182369	0.165167	0.667486	-0.0902821	0.0843312	0.67022	32.704	35.4116	32.7283	26.7587	27.4202	27.214	36.1952	22.687	27.7155	30.1294	21.1885	31.5158	33.5045	29.6453	2294.34	2484.29	2296.04	1877.24	1923.65	1909.19	2539.26	1591.6	1944.37	2113.72	1486.47	2210.98	2350.5	2079.75
FBgn0010356	551.5	Taf5	-0.097852	0.173394	0.720122	0.0906295	0.169032	0.820999	0.216575	0.14372	0.26974	0.0330576	0.155549	0.949442	0.103769	0.131897	0.776755	20.5817	26.0728	19.6178	24.2306	18.054	21.2022	23.0316	18.8823	21.6566	26.4466	28.2348	26.3676	21.5621	24.4456	496	628.329	472.77	583.935	435.084	510.952	555.039	455.045	521.904	637.338	680.432	635.434	519.626	589.115
FBgn0010357	0.0665516	betaTry							0.0679285	0.11254		0.0588776	0.0693196		0.0174019	0.0281764		0	0	0	0	0	0	0	0	0	0	0	0.0852662	0	0	0	0	0	0	0	0	0	0	0	0	0	0.931722	0	0
FBgn0010358	0.546655	deltaTry	-0.364499	0.29162		-0.177806	0.127742								-0.0688144	0.0554526		0	0.339923	0.586132	0	0	0	0	0	0	0	0	0	0	0	0	2.80922	4.84396	0	0	0	0	0	0	0	0	0	0	0
FBgn0010359	0	gammaTry																0	0	0	0	0	0	0	0	0	0	0	0	0	0	0	0	0	0	0	0	0	0	0	0	0	0	0	0
FBgn0010379	2456.37	Akt1	-0.0585672	0.0741791	0.597983	0.0928797	0.0991809	0.656336	0.141939	0.0764347	0.157185	-0.000603141	0.094954	0.998799	0.0801059	0.0717606	0.653964	46.2834	48.4897	47.9331	46.8474	48.4032	45.6348	50.1809	49.5344	48.5991	48.859	57.0094	51.9828	50.9873	48.6727	2308.69	2418.74	2390.98	2336.82	2414.42	2276.34	2503.1	2470.85	2424.2	2437.16	2843.72	2592.98	2543.33	2427.87
FBgn0010380	2209.86	AP-1-2beta	-0.0908774	0.125539	0.632889	-0.0964235	0.138774	0.75695	-0.0062586	0.0768059	0.961914	0.0131986	0.11736	0.97339	-0.0904606	0.10936	0.763121	70.2079	80.4064	60.3019	68.6877	66.7219	68.0329	67.658	54.8468	63.1432	72.8402	69.0863	63.9071	65.267	68.2671	2312.27	2648.16	1986.02	2262.21	2197.46	2240.64	2228.29	1806.36	2079.6	2398.97	2275.33	2104.76	2149.55	2248.36
FBgn0010381	3.09759	Drs	0.537902	0.385668	0.312828	0.128731	0.202968		-0.47092	0.280417	0.209472	-0.146808	0.161011		-0.0300509	0.0648317		0.227157	0.237156	0.490715	0	0.29384	5.68243	0.457883	1.07706	2.02961	0	0	0.235969	0	0.251179	0.896925	0.936407	1.93758	0	1.16022	22.437	1.80795	4.25276	8.01388	0	0	0.931722	0	0.991776
FBgn0010382	1026.41	CycE	-1.23214	0.153564	3.27879e-14	-0.0288634	0.148021	0.935166	1.26272	0.113095	2.4362e-26	0.0615831	0.125866	0.880626	0.021078	0.116125	0.961646	24.6293	18.8578	24.9471	9.36597	8.94497	10.8535	26.5608	22.0717	19.1229	20.8602	23.0936	24.2459	23.3356	22.1685	1268.25	971.054	1284.62	482.287	460.609	558.885	1367.71	1136.55	984.706	1074.16	1189.17	1248.51	1201.63	1141.53
FBgn0010383	24.8204	Cyp18a1	1.70599	0.429161	0.000481711	-0.173386	0.254401		-1.50365	0.306478	1.21807e-05	0.365399	0.241986	0.502779	0.116619	0.14049	0.762634	0.115329	0.812739	0.217997	2.57232	1.67833	2.85223	0.145294	0.034177	0.289813	0	0.63905	0.688869	0.358869	0.765152	3.5877	25.283	6.78154	80.0208	52.21	88.7282	4.51987	1.06319	9.01562	0	19.8798	21.4296	11.1638	23.8026
FBgn0010385	1.28021	Def	-0.0263988	0.364459		-0.00744489	0.168826		-0.12322	0.233277		-0.0556421	0.126714		-0.0250321	0.0522136		0.8813	0	0.237978	0.265631	0.285003	0.501048	0.222056	1.30583	0.246071	0	0	0.457745	0	0	3.5877	0	0.968791	1.08136	1.16022	2.03973	0.903973	5.31595	1.00174	0	0	1.86344	0	0
FBgn0010387	104.682	Dbi	-0.633687	0.28217	0.0740044	-0.0681111	0.276954	0.918597	0.262522	0.214479	0.389144	-0.225453	0.254587	0.745223	-0.256895	0.178694	0.513348	34.1871	17.846	32.3105	15.9471	19.7424	17.354	22.3552	48.0021	26.591	15.9763	19.0664	19.2364	20.2628	23.6265	150.683	78.6582	142.412	70.2885	87.0167	76.4898	98.5331	211.575	117.203	70.4174	84.0374	84.7867	89.3107	104.136
FBgn0010388	0.504381	Dro	0.227489	0.285445		-0.0708061	0.0836242		-0.185581	0.212418		0.0588776	0.0693196		-0.000180446	0.0313076		0	0	0.125933	0.140566	0	0.530287	0	0	0	0	0	0.121114	0	0	0	0	0.968791	1.08136	0	4.07946	0	0	0	0	0	0.931722	0	0
FBgn0010389	293.659	htl	-0.103587	0.152831	0.659128	0.0715378	0.197303	0.880523	-0.0306816	0.145433	0.901256	-0.181806	0.189957	0.718594	-0.122758	0.120367	0.690737	6.74246	6.99442	7.53782	7.0675	5.91635	7.30038	6.62231	7.89051	8.41768	4.94318	9.6268	6.13411	6.5116	6.71943	281.635	292.159	314.857	295.212	247.128	304.939	276.616	329.589	351.609	206.478	402.114	256.223	271.992	280.673
FBgn0010391	1345.11	Gtp-bp	-0.0662413	0.159121	0.795905	0.250484	0.173236	0.463994	0.0515542	0.104328	0.763466	-0.256905	0.151406	0.415369	-0.0148868	0.130064	0.979394	54.7725	73.6556	51.5408	63.9735	56.4155	56.1541	53.867	67.2572	78.8419	78.5171	84.2588	55.5205	59.2671	63.6852	1148.96	1545.07	1081.17	1341.97	1183.43	1177.94	1129.97	1410.85	1653.86	1647.05	1767.5	1164.65	1243.25	1335.92
FBgn0010395	7.76474	Itgbn	0.927996	0.438898	0.0953698	-0.0642852	0.241106		-0.618959	0.36803	0.208757	0.130173	0.214505	0.838751	0.0625211	0.137866	0.885519	0.184242	0.164873	0.142146	0.666383	0.442607	0.299279	0.132635	0.343192	0.176375	0	0	0.136707	0.29782	0.203725	6.27848	5.61844	4.84396	22.7086	15.0829	10.1986	4.51987	11.6951	6.01041	0	0	4.65861	10.1489	6.94243
FBgn0010397	475.359	LamC	0.680761	0.244746	0.0211223	-0.394027	0.214876	0.326078	-0.967797	0.177303	8.61053e-07	0.155976	0.179083	0.748946	-0.207211	0.166754	0.599573	23.4306	12.2123	20.4247	25.8261	40.7521	29.6613	17.9732	13.0576	10.5396	14.324	12.1463	13.9403	14.2509	17.6955	585.692	305.269	510.553	645.573	1018.68	741.441	449.275	326.399	263.456	358.055	303.619	348.464	356.228	442.332
FBgn0010398	170.764	Lrr47	-0.410959	0.200533	0.108422	0.124717	0.195046	0.779836	0.390153	0.174782	0.0782045	-0.130302	0.181984	0.801219	-0.0159058	0.147402	0.981425	9.38203	10.0889	7.75233	7.86134	6.3715	6.50748	7.89555	10.9544	12.1549	10.799	8.31788	8.96633	8.43973	9.54425	179.385	192.9	148.225	150.309	121.823	124.423	150.964	209.448	232.403	206.478	159.038	171.437	161.368	182.487
FBgn0010399	288.937	Nmdar1	0.10174	0.155321	0.671749	-0.186559	0.166415	0.5858	-0.4562	0.170784	0.0296236	-0.147804	0.174504	0.756823	-0.317111	0.136105	0.165229	7.48391	7.02101	7.46875	6.83703	9.10819	8.36588	7.81893	5.99744	6.99284	5.89104	5.13983	4.73025	6.44064	5.78109	318.409	298.714	317.764	290.886	387.515	355.932	332.662	255.166	297.515	250.638	218.678	201.252	274.021	245.96
FBgn0010401	20.2755	Os-C	-0.0709568	0.402651	0.917476	0.0239957	0.29827	0.973901	0.229201	0.348568	0.677051	0.0651703	0.267149	0.941436	0.0856963	0.17458	0.873791	2.32873	3.64686	3.45857	3.68497	1.69444	3.64089	2.7871	4.48567	5.20171	0	3.9591	5.14054	3.45846	2.575	14.3508	22.4738	21.3134	22.7086	10.442	22.437	17.1755	27.6429	32.0555	0	24.3979	31.6785	21.3128	15.8684
FBgn0010403	0.143105	Obp83b				0.0568727	0.0942545					-0.0468581	0.0786268					0	0	0	0	0	0	0	0	0.371903	0	0	0	0	0	0	0	0	0	0	0	0	0	2.00347	0	0	0	0	0
FBgn0010406	515.488	RNaseX25	0.453782	0.109352	0.000248685	0.0925234	0.161505	0.80836	-0.197693	0.109733	0.172441	0.154388	0.157082	0.709342	0.232273	0.107793	0.218093	26.061	27.4841	25.1801	38.1119	36.9936	36.3051	25.8396	35.1529	30.5823	26.9411	22.3147	31.5749	29.07	33.727	442.184	466.331	427.237	646.654	627.681	615.998	438.427	596.45	518.899	457.117	378.62	535.74	493.239	572.255
FBgn0010407	801.272	Ror	-0.624531	0.128005	1.07782e-05	0.428326	0.140794	0.0669447	0.565725	0.126661	8.20137e-05	-0.464024	0.139708	0.0297635	-0.0489557	0.114543	0.893682	31.6258	36.0085	30.9821	21.1413	20.3297	23.6803	35.4246	48.2714	46.0864	48.3679	47.0327	35.6675	29.3029	30.2191	732.788	834.338	717.874	489.857	471.051	548.687	820.808	1118.48	1067.85	1120.71	1089.78	826.437	678.964	700.194
FBgn0010408	16478.3	RpS9	0.0622441	0.0889617	0.647362	0.175216	0.0989276	0.345362	-0.0852115	0.0867571	0.507657	-0.187412	0.0962409	0.305673	-0.0238145	0.085858	0.934791	1533.58	1572.78	1381.49	1648.73	1527.68	1643.73	1560.95	1822.16	1782.04	1695.16	1617.95	1363.43	1487.19	1574.3	15928.5	16335.6	14348.8	17124.4	15867.2	17072.5	16212.8	18925.8	18509.1	17606.7	16804.8	14161.2	15446.7	16351.4
FBgn0010409	11783.8	RpL18A	0.251211	0.108254	0.0631591	-0.0840466	0.112518	0.736544	-0.219511	0.080107	0.0251965	0.126404	0.0946033	0.57703	0.0286873	0.100239	0.932763	1926.54	1822.29	1531.22	2134.75	2229.73	2115.83	1825.87	1543.06	1704.04	1596.07	1620.28	1674.68	1890.28	1848.91	12481.6	11806.2	9920.42	13830.6	14445.9	13708	11829.4	9997.18	11040.1	10340.6	10497.4	10849.9	12246.7	11978.7
FBgn0010411	14549.7	RpS18	-0.058893	0.0976646	0.699776	0.424322	0.149296	0.0905565	0.0667605	0.0765109	0.563328	-0.405011	0.141081	0.0753724	0.00602126	0.0869502	0.989266	2118.59	2206	1857.8	2055.83	1945.06	2099.3	2089.93	3298.99	3078.14	2850.12	2791.44	1979.05	2154.09	2097.56	13228.8	13774.5	11600.3	12836.8	12145.2	13108.3	13049.8	20599.3	19220.3	17796.5	17430.1	12357.4	13450.4	13097.4
FBgn0010412	14823.6	RpS19a	0.141376	0.098636	0.29699	0.162575	0.158222	0.619961	-0.0677943	0.0788671	0.570509	-0.0830286	0.150608	0.858372	0.0686366	0.0862846	0.773295	1138.34	1097.25	960.74	1280.38	1185.04	1164.44	1016.86	1475.5	1444.78	981.636	1102.21	1074.07	1123.07	1176.24	14564.3	14038.6	12292	16381.5	15161.8	14898.2	13010	18878	18485	12559.4	14102	13742	14368.9	15049.2
FBgn0010414	69.7072	SerT	0.193373	0.274294	0.644176	-0.231138	0.277716	0.699844	-0.309351	0.243507	0.367439	0.134377	0.259822	0.869652	-0.0804556	0.180659	0.888418	2.28919	1.40441	2.09025	1.93479	2.77803	2.20044	1.9504	1.93025	1.58146	0.628076	1.61679	1.54447	2.18972	1.53964	87.0018	53.3752	79.4409	73.5326	105.58	83.6288	74.1258	73.3601	60.1041	23.8703	61.4467	58.6985	83.2213	58.5148
FBgn0010415	4171.12	Sdc	-0.00771471	0.12582	0.97354	0.0480985	0.134507	0.8821	0.0239434	0.117562	0.905384	-0.0225319	0.1286	0.958762	0.0148838	0.0841159	0.962299	93.4328	89.9227	102.591	84.749	112.796	94.9635	99.3117	94.1868	82.9012	96.8794	120.456	95.6666	102.668	91.5616	4005.67	3855.19	4398.31	3633.38	4835.81	4071.3	4257.71	4038	3554.16	4153.44	5164.23	4101.44	4401.6	3925.45
FBgn0010416	934.572	TH1	-0.107763	0.105161	0.478567	0.0625867	0.118918	0.822639	0.236701	0.0882862	0.0289499	0.0730911	0.106872	0.8122	0.120544	0.0938588	0.579851	40.9505	35.2413	40.2219	37.3283	36.6842	36.9461	40.7323	43.6874	39.4097	43.186	36.1669	43.215	41.3132	43.2074	959.71	825.911	942.634	874.822	859.725	865.864	954.596	1023.85	923.6	1012.1	847.603	1012.78	968.209	1012.6
FBgn0010417	597.438	Taf6	-0.153696	0.123513	0.377564	-0.268301	0.143983	0.317072	0.0826005	0.116848	0.651597	0.208504	0.139241	0.507569	-0.0682352	0.0909577	0.787934	31.4268	32.0067	30.5273	28.7649	25.9401	31.8936	32.234	24.8857	22.4444	24.0672	24.9416	30.2476	29.6578	29.6914	659.24	671.404	640.371	603.4	544.145	669.031	676.172	522.026	470.815	504.857	523.2	634.503	622.13	622.835
FBgn0010421	444.056	TfIIFbeta	0.381077	0.17909	0.093208	0.228619	0.177451	0.519502	-0.029918	0.166974	0.919543	0.111078	0.1731	0.826259	0.320485	0.118699	0.0861061	30.5089	33.9863	32.3589	50.9077	33.769	46.3138	35.1866	30.7584	32.9323	47.0846	46.1845	41.6577	37.2798	46.0816	348.007	387.672	369.109	580.691	385.194	528.289	401.364	350.853	375.651	537.082	526.815	475.178	425.241	525.641
FBgn0010422	1103.44	TfIIS	-0.43875	0.0973626	5.76393e-05	-0.129906	0.101974	0.524152	0.347141	0.0997185	0.00304967	0.0518195	0.101809	0.873234	-0.086225	0.0840606	0.689892	66.0438	68.6921	67.8009	52.9634	47.3336	52.7139	67.4123	57.8332	63.6828	59.5782	59.2941	67.2668	60.6482	62.7207	1194.7	1242.61	1226.49	958.086	856.245	953.573	1219.46	1046.18	1152	1077.75	1072.61	1216.83	1097.1	1134.59
FBgn0010423	12.568	TpnC47D	-0.214497	0.451015	0.766185	-0.392399	0.253989		-0.531122	0.360979	0.282677	0.0997003	0.219978	0.89094	-0.203454	0.13754	0.495032	2.77843	0.464118	4.80169	1.87587	2.73149	1.76919	1.56815	0.922173	1.48949	0	0	0.923592	0.880283	1.59757	22.4231	3.74563	38.7517	15.1391	22.0442	14.2781	12.6556	7.44233	12.0208	0	0	7.45377	7.10426	12.8931
FBgn0010424	131.081	TpnC73F	0.611056	0.288206	0.0943964	-0.0654343	0.279771	0.921641	-1.12598	0.213854	2.28673e-06	-0.317122	0.256083	0.61921	-0.290981	0.182764	0.445937	9.96143	7.53994	17.1257	15.7128	21.6909	19.9163	10.207	13.9728	16.3174	5.19171	8.53049	5.95004	8.64157	9.08726	107.631	81.4674	185.039	169.774	234.365	215.191	110.285	150.973	176.305	56.0953	92.17	64.2888	93.3703	98.1858
FBgn0010425	0.136086	epsilonTry	-0.127493	0.185696		-0.0913087	0.0939082								-0.021994	0.0318344		0	0.110577	0.114402	0	0	0	0	0	0	0	0	0	0	0	0	0.936407	0.968791	0	0	0	0	0	0	0	0	0	0	0
FBgn0010431	2.2251	mtrm	-0.664976	0.443273	0.270145	-0.306837	0.236924		-0.0159971	0.281913		-0.0258337	0.169239		-0.161472	0.106889	0.483381	0.402517	0.336188	0.608675	0.0970574	0.104136	0.183075	0.243408	0.286279	0.179821	0	0	0.0836265	0.182183	0.0890166	4.48463	3.74563	6.78154	1.08136	1.16022	2.03973	2.71192	3.18957	2.00347	0	0	0.931722	2.02979	0.991776
FBgn0010433	150.203	ato	-0.955929	0.27176	0.00240987	0.100568	0.186745	0.819974	0.797266	0.266441	0.013	-0.187444	0.20291	0.732363	-0.080407	0.172493	0.882395	15.5262	11.6319	12.8106	8.83944	4.37012	6.45688	14.3441	15.0813	11.0786	15.3995	16.1491	16.2032	9.02812	11.6043	193.736	145.143	159.851	110.299	54.5305	80.5692	178.987	188.185	138.239	192.156	201.509	202.184	112.653	144.799
[truncated: 16,182 more rows]
